# Supplementary material for: Massive Sorghum Collection Genotyped with SSR Markers to Enhance Use of Global Genetic Resources
Source: PLoS One. 2013 Apr 2;8(4):e59714. doi: 10.1371/journal.pone.0059714 (PMC3614975; doi:10.1371/journal.pone.0059714)
Supplement: Table S1 — List of accessions comprising the sorghum global composite germplasm (GCCG) collection and characterization. It includes each accession number, institution originally providing the material, biological status, species, subspecies, race, geographic origin (country), geographic origin (continent), subgroup assignation (K value and Cluster), included or not in the Reference Set. Countries are given in standard ISO 3166-1 alpha-3 codes. Continents are AUS (Australia), CAfrica (Central Africa), EAfrica (Eastern Africa), EAsia (Eastern Asia), Europe, IND (India), MedB (Mediterranean Basin), MidE (Middle East), NAmerica (Northern America), SAfrica (Southern Africa), SAmerica (Southern America), WAfrica (Western Africa). Subgroup assignations correspond to Structure K values combined with Cluster assignations. When an accession is included in the Reference Set, last column includes a “one”, on the contrary a “zero”. (TXT) [file pone.0059714.s004.txt]

Pedi_ID	Institution	Biological_Status	Species	Subspecies	Race	Country	Continent	SubGroupAssignation	RefSet
IS303	Cirad	Landrace	S.bicolor	bicolor	B	CHN	EAsia	NotAss	1
IS929	Cirad	Landrace	S.bicolor	bicolor	D	SDN	EAfrica	2_D-B	1
IS2156	Cirad	Landrace	S.bicolor	bicolor	B	NGA	WAfrica	NotAss	1
IS2262	Cirad	Landrace	S.bicolor	bicolor	C	SDN	EAfrica	NotAss	1
IS2263	Cirad	Landrace	S.bicolor	bicolor	D	SDN	EAfrica	2_D-B	1
IS2807	Cirad	Landrace	S.bicolor	bicolor	C	ZWE	SAfrica	NotAss	1
IS3421	Cirad	Landrace	S.bicolor	bicolor	Gro	IND	IND	9a_G	0
IS3967	Cirad	Landrace	S.bicolor	bicolor	Gro	IND	IND	9a_G	0
IS4821	Cirad	Landrace	S.bicolor	bicolor	D	IND	IND	2_D-B	1
IS6193	Cirad	Landrace	S.bicolor	bicolor	D	IND	IND	2_D-B	1
IS6745	Cirad	Landrace	S.bicolor	bicolor	G	BFA	WAfrica	6_G	1
IS7889	Cirad	Landrace	S.bicolor	bicolor	Ggui	NGA	WAfrica	6_G	1
IS8685	Cirad	Landrace	S.bicolor	bicolor	C	SDN	EAfrica	NotAss	1
IS11119	Cirad	Landrace	S.bicolor	bicolor	C	ETH	EAfrica	NotAss	1
IS12531	Cirad	Landrace	S.bicolor	bicolor	B	ETH	EAfrica	4_D-DB-B	1
IS14331	Cirad	Landrace	S.bicolor	bicolor	Gro	ZAF	SAfrica	9a9b_G	1
IS14414	Cirad	Landrace	S.bicolor	bicolor	Gcon	MWI	SAfrica	9a9b_G	1
IS16186	Cirad	Landrace	S.bicolor	bicolor	D	CMR	CAfrica	NotAss	1
IS19453	Cirad	Landrace	S.bicolor	bicolor	D	BWA	SAfrica	NotAss	0
IS19455	Cirad	Landrace	S.bicolor	bicolor	Gma	BWA	SAfrica	9a9b_G	1
IS20016	Cirad	Landrace	S.bicolor	bicolor	Gga	SEN	WAfrica	6_G	1
IS22282	Cirad	Landrace	S.bicolor	bicolor	B	BWA	SAfrica	NotAss	1
IS22294	Cirad	Landrace	S.bicolor	bicolor	K	BWA	SAfrica	10_K	1
IS23178	Cirad	Landrace	S.bicolor	bicolor	B	ZMB	SAfrica	NotAss	1
IS23254	Cirad	Landrace	S.bicolor	bicolor	B	ZMB	SAfrica	9a9b_G	1
IS23644	Cirad	Landrace	S.bicolor	bicolor	Gma	GMB	WAfrica	5b_G	0
IS28409	Cirad	Landrace	S.bicolor	bicolor	D	YEM	MidE	NotAss	0
IS29233	Cirad	Landrace	S.bicolor	bicolor	K	SWZ	SAfrica	10_K	1
IS29407	Cirad	Landrace	S.bicolor	bicolor	KC	LSO	SAfrica	10_K	1
IS30405	Cirad	Landrace	S.bicolor	bicolor	CB	CHN	EAsia	1_D-CB	1
IS30538	Cirad	Landrace	S.bicolor	bicolor	B	KOR	EAsia	1_D-CB	0
SSM29	Cirad	Landrace	S.bicolor	bicolor	Dmkr	CMR	CAfrica	NotAss	1
SSM205	Cirad	Landrace	S.bicolor	bicolor	Gga	BFA	WAfrica	6_G	1
SSM215	Cirad	Landrace	S.bicolor	bicolor	C	ETH	EAfrica	NotAss	1
SSM249	Cirad	Landrace	S.bicolor	bicolor	Gga	BFA	WAfrica	6_G	1
SSM275	Cirad	Landrace	S.bicolor	bicolor	Gma	BFA	WAfrica	5b_G	1
SSM379	Cirad	Landrace	S.bicolor	bicolor	G	MLI	WAfrica	9a9b_G	1
SSM505	Cirad	Landrace	S.bicolor	bicolor	Gma	NER	WAfrica	5b_G	1
SSM546	Cirad	Landrace	S.bicolor	bicolor	D	NER	WAfrica	NotAss	0
SSM547	Cirad	Landrace	S.bicolor	bicolor	C	NER	WAfrica	NotAss	1
SSM557	Cirad	Landrace	S.bicolor	bicolor	G	NER	WAfrica	NotAss	0
SSM964	Cirad	Landrace	S.bicolor	bicolor	D	SEN	WAfrica	NotAss	0
SSM973	Cirad	Landrace	S.bicolor	bicolor	D	SEN	WAfrica	NotAss	0
SSM1049	Cirad	Landrace	S.bicolor	bicolor	B	SEN	WAfrica	NotAss	1
SSM1057	Cirad	Landrace	S.bicolor	bicolor	Gma	SEN	WAfrica	5b_G	1
SSM1284	Cirad	Landrace	S.bicolor	bicolor	B	COD	CAfrica	2_D-B	1
Sariaso10	Cirad	Breeding_material	S.bicolor	bicolor	unknown	0	0	7_C	0
IS9303	Cirad	Breeding_material	S.bicolor	bicolor	K	ZAF	SAfrica	10_K	1
IS12169	Cirad	Landrace	S.bicolor	bicolor	B	ETH	EAfrica	4_D-DB-B	1
IS13113	Cirad	Landrace	S.bicolor	bicolor	B	IND	IND	NotAss	0
IS19466	Cirad	Landrace	S.bicolor	bicolor	Gro	LKA	IND	NotAss	1
IS13	Cirad	Landrace	S.bicolor	bicolor	B	USA	NAmerica	5a_B	1
IS1398	Cirad	Landrace	S.bicolor	bicolor	D	SDN	EAfrica	NotAss	1
IS2398	Cirad	Landrace	S.bicolor	bicolor	K	ZAF	SAfrica	10_K	1
IS2787	Cirad	Landrace	S.bicolor	bicolor	C	KEN	EAfrica	7_C	1
IS2814	Cirad	Landrace	S.bicolor	bicolor	C	ZWE	SAfrica	NotAss	1
IS2848	Cirad	Landrace	S.bicolor	bicolor	C	ZAF	SAfrica	NotAss	1
IS3073	Cirad	Landrace	S.bicolor	bicolor	C	SDN	EAfrica	NotAss	1
IS3511	Cirad	Landrace	S.bicolor	bicolor	C	SDN	EAfrica	NotAss	1
IS3771	Cirad	Landrace	S.bicolor	bicolor	CB	CHN	EAsia	1_D-CB	1
IS3780	Cirad	Landrace	S.bicolor	bicolor	B	CHN	EAsia	NotAss	1
IS3905	Cirad	Landrace	S.bicolor	bicolor	Gga	MLI	WAfrica	6_G	1
IS3957	Cirad	Landrace	S.bicolor	bicolor	Gro	NPL	IND	9a_G	1
IS3958	Cirad	Landrace	S.bicolor	bicolor	Gro	NPL	IND	9a_G	0
IS3959	Cirad	Landrace	S.bicolor	bicolor	Gro	NPL	IND	9a_G	0
IS3971	Cirad	Landrace	S.bicolor	bicolor	D	IND	IND	2_D-B	1
IS4027	Cirad	Landrace	S.bicolor	bicolor	B	IND	IND	2_D-B	1
IS4285	Cirad	Landrace	S.bicolor	bicolor	D	IND	IND	2_D-B	1
IS4963	Cirad	Landrace	S.bicolor	bicolor	Gro	IND	IND	9a_G	1
IS5430	Cirad	Landrace	S.bicolor	bicolor	B	IND	IND	2_D-B	0
IS5867	Cirad	Landrace	S.bicolor	bicolor	DC	IND	IND	2_D-B	1
IS5972	Cirad	Landrace	S.bicolor	bicolor	D	IND	IND	2_D-B	1
IS6118	Cirad	Landrace	S.bicolor	bicolor	DC	IND	IND	2_D-B	0
IS6351	Cirad	Landrace	S.bicolor	bicolor	D	IND	IND	2_D-B	1
IS6828	Cirad	Landrace	S.bicolor	bicolor	Gga	BFA	WAfrica	6_G	1
IS7861	Cirad	Landrace	S.bicolor	bicolor	Ggui	NGA	WAfrica	6_G	1
IS8882	Cirad	Landrace	S.bicolor	bicolor	C	UGA	EAfrica	NotAss	1
IS9331	Cirad	Breeding_material	S.bicolor	bicolor	C	ZAF	SAfrica	NotAss	0
IS9468	Cirad	Advanced_cultivar	S.bicolor	bicolor	K	ZAF	SAfrica	10_K	1
IS9527	Cirad	Breeding_material	S.bicolor	bicolor	K	ZAF	SAfrica	10_K	1
IS10194	Cirad	Landrace	S.bicolor	bicolor	B	BFA	WAfrica	6_G	0
IS10234	Cirad	Landrace	S.bicolor	bicolor	C	CAF	CAfrica	7_C	1
IS10801	Cirad	Landrace	S.bicolor	bicolor	GC	TCD	CAfrica	NotAss	1
IS10876	Cirad	Landrace	S.bicolor	bicolor	GC	NGA	WAfrica	7_C	1
IS11026	Cirad	Landrace	S.bicolor	bicolor	D	ETH	EAfrica	3_D	1
IS11827	Cirad	Landrace	S.bicolor	bicolor	D	ETH	EAfrica	NotAss	0
IS12179	Cirad	Landrace	S.bicolor	bicolor	B	ETH	EAfrica	NotAss	0
IS12447	Cirad	Landrace	S.bicolor	bicolor	GC	SDN	EAfrica	NotAss	1
IS12542	Cirad	Landrace	S.bicolor	bicolor	D	ETH	EAfrica	3_D	0
IS12804	Cirad	Landrace	S.bicolor	bicolor	B	TUR	MedB	NotAss	1
IS12931	Cirad	Landrace	S.bicolor	bicolor	Gro	CHN	EAsia	9a_G	1
IS13452	Cirad	Landrace	S.bicolor	bicolor	C	ZWE	SAfrica	NotAss	1
IS13791	Cirad	Landrace	S.bicolor	bicolor	KC	ZAF	SAfrica	10_K	1
IS13845	Cirad	Landrace	S.bicolor	bicolor	K	ZAF	SAfrica	10_K	1
IS13848	Cirad	Landrace	S.bicolor	bicolor	C	ZAF	SAfrica	8_C-D	0
IS13926	Cirad	Landrace	S.bicolor	bicolor	KC	ZAF	SAfrica	10_K	1
IS13989	Cirad	Landrace	S.bicolor	bicolor	K	ZAF	SAfrica	10_K	1
IS14317	Cirad	Landrace	S.bicolor	bicolor	Gro	SWZ	SAfrica	9a9b_G	1
IS14351	Cirad	Landrace	S.bicolor	bicolor	Gro?	MWI	SAfrica	NotAss	1
IS14417	Cirad	Landrace	S.bicolor	bicolor	Gcon	MWI	SAfrica	9a9b_G	0
IS15148	Cirad	Landrace	S.bicolor	bicolor	C	CMR	CAfrica	7_C	0
IS15443	Cirad	Landrace	S.bicolor	bicolor	C	CMR	CAfrica	7_C	1
IS15752	Cirad	Landrace	S.bicolor	bicolor	C	CMR	CAfrica	7_C	1
IS16044	Cirad	Landrace	S.bicolor	bicolor	C	CMR	CAfrica	7_C	1
IS16101	Cirad	Landrace	S.bicolor	bicolor	D	CMR	CAfrica	NotAss	0
IS16125	Cirad	Landrace	S.bicolor	bicolor	C	CMR	CAfrica	NotAss	1
IS16173	Cirad	Landrace	S.bicolor	bicolor	C	CMR	CAfrica	7_C	1
IS16396	Cirad	Landrace	S.bicolor	bicolor	G	CMR	CAfrica	6_G	1
IS16545	Cirad	Landrace	S.bicolor	bicolor	C	CMR	CAfrica	7_C	1
IS17658	Cirad	Landrace	S.bicolor	bicolor	G	GHA	WAfrica	6_G	0
IS19026	Cirad	Landrace	S.bicolor	bicolor	DC	SDN	EAfrica	NotAss	1
IS19132	Cirad	Landrace	S.bicolor	bicolor	GC	SDN	EAfrica	NotAss	1
IS19685	Cirad	Landrace	S.bicolor	bicolor	G	IND	IND	9a_G	1
IS19953	Cirad	Landrace	S.bicolor	bicolor	Gma	SEN	WAfrica	5b_G	1
IS20064	Cirad	Landrace	S.bicolor	bicolor	Gma	SEN	WAfrica	5b_G	1
IS20097	Cirad	Landrace	S.bicolor	bicolor	Gga	SEN	WAfrica	6_G	1
IS20351	Cirad	Landrace	S.bicolor	bicolor	D	NER	WAfrica	NotAss	1
IS20689	Cirad	Landrace	S.bicolor	bicolor	B	USA	NAmerica	NotAss	0
IS20706	Cirad	Landrace	S.bicolor	bicolor	B	USA	NAmerica	NotAss	0
IS20727	Cirad	Landrace	S.bicolor	bicolor	B	USA	NAmerica	NotAss	1
IS20864	Cirad	Landrace	S.bicolor	bicolor	C	CHN	EAsia	NotAss	0
IS21124	Cirad	Landrace	S.bicolor	bicolor	C	KEN	EAfrica	NotAss	1
IS21519	Cirad	Landrace	S.bicolor	bicolor	Gcon	MWI	SAfrica	9a9b_G	1
IS21622	Cirad	Landrace	S.bicolor	bicolor	G	MWI	SAfrica	NotAss	0
IS21849	Cirad	Landrace	S.bicolor	bicolor	Gma	SLE	WAfrica	5b_G	1
IS21891	Cirad	Landrace	S.bicolor	bicolor	C	USA	NAmerica	NotAss	0
IS22287	Cirad	Landrace	S.bicolor	bicolor	K	BWA	SAfrica	10_K	1
IS22330	Cirad	Landrace	S.bicolor	bicolor	D	BWA	SAfrica	10_K	1
IS22332	Cirad	Landrace	S.bicolor	bicolor	KC	BWA	SAfrica	NotAss	0
IS22334	Cirad	Landrace	S.bicolor	bicolor	K	BWA	SAfrica	10_K	1
IS22893	Cirad	Landrace	S.bicolor	bicolor	GC	SDN	EAfrica	NotAss	0
IS23100	Cirad	Landrace	S.bicolor	bicolor	G	TZN	EAfrica	9a9b_G	1
IS23142	Cirad	Landrace	S.bicolor	bicolor	D	TZN	EAfrica	9a9b_G	1
IS23645	Cirad	Landrace	S.bicolor	bicolor	Gma	GMB	WAfrica	5b_G	1
IS23666	Cirad	Landrace	S.bicolor	bicolor	Gma	GMB	WAfrica	5b_G	1
IS23669	Cirad	Landrace	S.bicolor	bicolor	Gma	GMB	WAfrica	5b_G	1
IS23777	Cirad	Landrace	S.bicolor	bicolor	Gga	MWI	SAfrica	9a9b_G	1
IS24009	Cirad	Landrace	S.bicolor	bicolor	C	USA	NAmerica	NotAss	0
IS24072	Cirad	Landrace	S.bicolor	bicolor	Gro	TZN	EAfrica	9a9b_G	1
IS24139	Cirad	Landrace	S.bicolor	bicolor	G	TZN	EAfrica	NotAss	0
IS24481	Cirad	Landrace	S.bicolor	bicolor	K	ZAF	SAfrica	10_K	1
IS24887	Cirad	Landrace	S.bicolor	bicolor	Gga	NGA	WAfrica	6_G	0
IS25077	Cirad	Landrace	S.bicolor	bicolor	G	GHA	WAfrica	6_G	0
IS25499	Cirad	Landrace	S.bicolor	bicolor	C	BDI	CAfrica	NotAss	0
IS25596	Cirad	Landrace	S.bicolor	bicolor	C	RWA	CAfrica	NotAss	1
IS25702	Cirad	Landrace	S.bicolor	bicolor	GC	MLI	WAfrica	NotAss	1
IS25733	Cirad	Landrace	S.bicolor	bicolor	Gga	MLI	WAfrica	6_G	1
IS26041	Cirad	Landrace	S.bicolor	bicolor	Gga	MLI	WAfrica	6_G	0
IS26110	Cirad	Landrace	S.bicolor	bicolor	Gga	MLI	WAfrica	6_G	1
IS26457	Cirad	Landrace	S.bicolor	bicolor	G	BEN	WAfrica	6_G	0
IS26554	Cirad	Landrace	S.bicolor	bicolor	G	BEN	WAfrica	6_G	0
IS26731	Cirad	Landrace	S.bicolor	bicolor	B	ZAF	SAfrica	NotAss	0
IS26833	Cirad	Landrace	S.bicolor	bicolor	C	SDN	EAfrica	7_C	1
IS27146	Cirad	Landrace	S.bicolor	bicolor	D	ZWE	SAfrica	9a9b_G	1
IS27164	Cirad	Landrace	S.bicolor	bicolor	K	ZWE	SAfrica	10_K	1
IS27390	Cirad	Landrace	S.bicolor	bicolor	Gga	BFA	WAfrica	6_G	1
IS27490	Cirad	Landrace	S.bicolor	bicolor	Gga	BFA	WAfrica	6_G	1
IS27891	Cirad	Landrace	S.bicolor	bicolor	GC	ZAF	SAfrica	10_K	0
IS29226	Cirad	Landrace	S.bicolor	bicolor	KB	SWZ	SAfrica	10_K	0
IS29310	Cirad	Landrace	S.bicolor	bicolor	KC	SWZ	SAfrica	10_K	1
IS29375	Cirad	Landrace	S.bicolor	bicolor	GC	LSO	SAfrica	10_K	1
IS29409	Cirad	Landrace	S.bicolor	bicolor	K	LSO	SAfrica	10_K	1
IS29496	Cirad	Landrace	S.bicolor	bicolor	K	LSO	SAfrica	10_K	1
IS29569	Cirad	Landrace	S.bicolor	bicolor	K	LSO	SAfrica	10_K	1
IS29606	Cirad	Landrace	S.bicolor	bicolor	K	ZAF	SAfrica	10_K	1
IS29691	Cirad	Landrace	S.bicolor	bicolor	Gcon	ZWE	SAfrica	9a9b_G	1
IS29872	Cirad	Landrace	S.bicolor	bicolor	KC	ZWE	SAfrica	10_K	1
IS29876	Cirad	Landrace	S.bicolor	bicolor	C	ZWE	SAfrica	NotAss	1
IS29911	Cirad	Landrace	S.bicolor	bicolor	KC	ZWE	SAfrica	10_K	1
IS30030	Cirad	Landrace	S.bicolor	bicolor	K	ZWE	SAfrica	10_K	0
IS30175	Cirad	Landrace	S.bicolor	bicolor	G	ZWE	SAfrica	NotAss	1
IS30352	Cirad	Landrace	S.bicolor	bicolor	CB	CHN	EAsia	1_D-CB	0
IS30385	Cirad	Landrace	S.bicolor	bicolor	C	CHN	EAsia	1_D-CB	0
IS30400	Cirad	Landrace	S.bicolor	bicolor	KC	CHN	EAsia	1_D-CB	0
IS30417	Cirad	Landrace	S.bicolor	bicolor	CB	CHN	EAsia	1_D-CB	1
IS30436	Cirad	Landrace	S.bicolor	bicolor	C	CHN	EAsia	1_D-CB	1
IS30441	Cirad	Landrace	S.bicolor	bicolor	C	CHN	EAsia	1_D-CB	1
IS30443	Cirad	Landrace	S.bicolor	bicolor	CB	CHN	EAsia	1_D-CB	1
IS30451	Cirad	Landrace	S.bicolor	bicolor	C	CHN	EAsia	1_D-CB	1
IS31681	Cirad	Landrace	S.bicolor	bicolor	B	DZA	MedB	NotAss	1
IS32569	Cirad	Landrace	S.bicolor	bicolor	D	SOM	EAfrica	NotAss	1
IS33116	Cirad	Landrace	S.bicolor	bicolor	C	CMR	CAfrica	NotAss	0
IS33261	Cirad	Landrace	S.bicolor	bicolor	C	CMR	CAfrica	NotAss	1
IS33353	Cirad	Landrace	S.bicolor	bicolor	C	KEN	EAfrica	NotAss	1
SSM12	Cirad	Landrace	S.bicolor	bicolor	Dmkr	CMR	CAfrica	NotAss	1
SSM19	Cirad	Landrace	S.bicolor	bicolor	Dmkr	CMR	CAfrica	NotAss	1
SSM232	Cirad	Landrace	S.bicolor	bicolor	Gga	SEN	WAfrica	6_G	0
SSM276	Cirad	Landrace	S.bicolor	bicolor	Gma	BFA	WAfrica	5b_G	1
SSM501	Cirad	Landrace	S.bicolor	bicolor	DC	NER	WAfrica	NotAss	1
SSM552	Cirad	Landrace	S.bicolor	bicolor	C	NER	WAfrica	7_C	0
SSM625	Cirad	Landrace	S.bicolor	bicolor	DC	NGA	WAfrica	6_G	0
SSM1046	Cirad	Landrace	S.bicolor	bicolor	Gmb?	SEN	WAfrica	6_G	1
SSM1102	Cirad	Landrace	S.bicolor	bicolor	DC	TCD	CAfrica	7_C	1
SSM1123	Cirad	Landrace	S.bicolor	bicolor	C	NER	WAfrica	7_C	1
SSM1267	Cirad	Landrace	S.bicolor	bicolor	DC	CMR	CAfrica	7_C	1
SSM1370	Cirad	Landrace	S.bicolor	bicolor	B	ZAF	SAfrica	NotAss	1
SSM1592	Cirad	Landrace	S.bicolor	bicolor	Dmkr	TCD	CAfrica	NotAss	1
SSM1611	Cirad	Landrace	S.bicolor	bicolor	Dmkr	TCD	CAfrica	NotAss	0
IS31559	Cirad	Landrace	S.bicolor	bicolor	C	BDI	CAfrica	9c_C	1
IS28645	Cirad	Landrace	S.bicolor	bicolor	DC	YEM	MidE	NotAss	0
CK612B	Cirad	Breeding_material	S.bicolor	bicolor	unknown	USA	NAmerica	10_K	0
NagaWhite	Cirad	Breeding_material	S.bicolor	bicolor	unknown	GHA	WAfrica	NotAss	0
MalISor84-7	Cirad	Breeding_material	S.bicolor	bicolor	unknown	MLI	WAfrica	NotAss	0
S34	Cirad	Breeding_material	S.bicolor	bicolor	unknown	0	0	NotAss	0
SSM509	Cirad	Breeding_material	S.bicolor	bicolor	unknown	0	0	NotAss	0
SSM1281	Cirad	Breeding_material	S.bicolor	bicolor	C	KEN	EAfrica	7_C	0
SSM1293	Cirad	Breeding_material	S.bicolor	bicolor	CB	RWA	CAfrica	9c_C	0
SSM1294	Cirad	Breeding_material	S.bicolor	bicolor	GC	RWA	CAfrica	NotAss	0
SSM1486	Cirad	Breeding_material	S.bicolor	bicolor	KC	KEN	EAfrica	NotAss	0
SSM1589	Cirad	Breeding_material	S.bicolor	bicolor	unknown	CMR	CAfrica	8_C-D	0
IS1237	Cirad	Landrace	S.bicolor	bicolor	B	IND	IND	2_D-B	0
IS3450	Cirad	Landrace	S.bicolor	bicolor	B	SDN	EAfrica	NotAss	0
IS8336	Cirad	Landrace	S.bicolor	bicolor	D	PAK	IND	NotAss	0
IS9508	Cirad	Breeding_material	S.bicolor	bicolor	K	ZAF	SAfrica	10_K	0
IS9549	ICRISAT	Breeding_material	S.bicolor	bicolor	C	ZAF	SAfrica	10_K	0
IS11435	Cirad	Landrace	S.bicolor	bicolor	C	ETH	EAfrica	NotAss	0
IS19467	Cirad	Landrace	S.bicolor	bicolor	G	LKA	IND	5b_G	0
IS22204	Cirad	Breeding_material	S.bicolor	bicolor	GC	USA	NAmerica	NotAss	0
IS37171	Cirad	Breeding_material	S.bicolor	bicolor	D	IND	IND	NotAss	0
IS37172	Cirad	Breeding_material	S.bicolor	bicolor	DC	IND	IND	NotAss	0
IS10882	Cirad	Landrace	S.bicolor	bicolor	GC	NGA	WAfrica	NotAss	1
SSM1103	Cirad	Landrace	S.bicolor	bicolor	DC	TCD	CAfrica	NotAss	0
CAAS_0001_Bayeqi	CAAS	Landrace	S.bicolor	bicolor	D	CHN	EAsia	1_D-CB	0
CAAS_0002_Badaye	CAAS	Landrace	S.bicolor	bicolor	D	CHN	EAsia	1_D-CB	0
CAAS_0003_Xiaohuanggu	CAAS	Landrace	S.bicolor	bicolor	D	CHN	EAsia	1_D-CB	0
CAAS_0004_Pingdingxiang	CAAS	Landrace	S.bicolor	bicolor	D	CHN	EAsia	1_D-CB	0
CAAS_0005_Baigaoliang	CAAS	Landrace	S.bicolor	bicolor	D	CHN	EAsia	1_D-CB	0
CAAS_0006_Duili	CAAS	Landrace	S.bicolor	bicolor	D	CHN	EAsia	1_D-CB	0
CAAS_0007_Huitouqing	CAAS	Landrace	S.bicolor	bicolor	D	CHN	EAsia	1_D-CB	0
CAAS_0008_Youping	CAAS	Landrace	S.bicolor	bicolor	D	CHN	EAsia	NotAss	0
CAAS_0009_Waibozhang	CAAS	Landrace	S.bicolor	bicolor	D	CHN	EAsia	1_D-CB	0
CAAS_0010_Miangaoliang	CAAS	Landrace	S.bicolor	bicolor	D	CHN	EAsia	1_D-CB	0
CAAS_0011_Tieganhuangkebozi	CAAS	Landrace	S.bicolor	bicolor	D	CHN	EAsia	1_D-CB	0
CAAS_0012_Huangkefangaoliang	CAAS	Landrace	S.bicolor	bicolor	D	CHN	EAsia	1_D-CB	0
CAAS_0013_Huangluosan	CAAS	Landrace	S.bicolor	bicolor	D	CHN	EAsia	1_D-CB	0
CAAS_0014_Xiongyue334	CAAS	Landrace	S.bicolor	bicolor	D	CHN	EAsia	1_D-CB	0
CAAS_0015_Xiabashi	CAAS	Landrace	S.bicolor	bicolor	D	CHN	EAsia	1_D-CB	0
CAAS_0016_Erehuang	CAAS	Landrace	S.bicolor	bicolor	D	CHN	EAsia	1_D-CB	0
CAAS_0017_Niuxingaoliang	CAAS	Landrace	S.bicolor	bicolor	D	CHN	EAsia	NotAss	0
CAAS_0018_Daluochui	CAAS	Landrace	S.bicolor	bicolor	D	CHN	EAsia	1_D-CB	0
CAAS_0019_Chuanzhonggaoliang	CAAS	Landrace	S.bicolor	bicolor	D	CHN	EAsia	2_D-B	0
CAAS_0020_Longnan403	CAAS	Landrace	S.bicolor	bicolor	D	CHN	EAsia	7_C	0
CAAS_0021_Heimawei	CAAS	Landrace	S.bicolor	bicolor	D	CHN	EAsia	1_D-CB	0
CAAS_0022_Heigaoliang	CAAS	Landrace	S.bicolor	bicolor	D	CHN	EAsia	NotAss	0
CAAS_0023_Beijingbai	CAAS	Landrace	S.bicolor	bicolor	D	CHN	EAsia	NotAss	0
CAAS_0024_Beijingheikebai	CAAS	Landrace	S.bicolor	bicolor	D	CHN	EAsia	1_D-CB	0
CAAS_0025_Baiqianggaoliang	CAAS	Landrace	S.bicolor	bicolor	D	CHN	EAsia	1_D-CB	0
CAAS_0026_Denglonghong	CAAS	Landrace	S.bicolor	bicolor	D	CHN	EAsia	1_D-CB	0
CAAS_0027_Lusu	CAAS	Landrace	S.bicolor	bicolor	D	CHN	EAsia	NotAss	0
CAAS_0028_Waibogaoliang	CAAS	Landrace	S.bicolor	bicolor	D	CHN	EAsia	1_D-CB	0
CAAS_0029_Miyunhong	CAAS	Landrace	S.bicolor	bicolor	D	CHN	EAsia	1_D-CB	0
CAAS_0030_Youxinhu	CAAS	Landrace	S.bicolor	bicolor	D	CHN	EAsia	1_D-CB	0
CAAS_0031_Xiaowaibozhang	CAAS	Landrace	S.bicolor	bicolor	D	CHN	EAsia	1_D-CB	0
CAAS_0032_Baigaoliang	CAAS	Landrace	S.bicolor	bicolor	D	CHN	EAsia	1_D-CB	0
CAAS_0033_Dongguanghong	CAAS	Landrace	S.bicolor	bicolor	D	CHN	EAsia	1_D-CB	0
CAAS_0034_Hongkehong	CAAS	Landrace	S.bicolor	bicolor	D	CHN	EAsia	1_D-CB	0
CAAS_0035_Hongkelaoyezi	CAAS	Landrace	S.bicolor	bicolor	D	CHN	EAsia	1_D-CB	0
CAAS_0036_Hongkegaoliang	CAAS	Landrace	S.bicolor	bicolor	D	CHN	EAsia	1_D-CB	0
CAAS_0037_Heikebaidasheyan	CAAS	Landrace	S.bicolor	bicolor	D	CHN	EAsia	1_D-CB	0
CAAS_0038_Erniuxin	CAAS	Landrace	S.bicolor	bicolor	D	CHN	EAsia	1_D-CB	0
CAAS_0039_Ermaokui	CAAS	Landrace	S.bicolor	bicolor	D	CHN	EAsia	1_D-CB	0
CAAS_0040_Erwaibo	CAAS	Landrace	S.bicolor	bicolor	D	CHN	EAsia	1_D-CB	0
CAAS_0041_Rentougaoliang	CAAS	Landrace	S.bicolor	bicolor	D	CHN	EAsia	1_D-CB	0
CAAS_0042_Niuweiba	CAAS	Landrace	S.bicolor	bicolor	D	CHN	EAsia	5a_B	0
CAAS_0043_Baikebairungaoliang	CAAS	Landrace	S.bicolor	bicolor	D	CHN	EAsia	1_D-CB	0
CAAS_0044_Honggaoliang	CAAS	Landrace	S.bicolor	bicolor	D	CHN	EAsia	1_D-CB	0
CAAS_0045_Honggaoliang	CAAS	Landrace	S.bicolor	bicolor	D	CHN	EAsia	1_D-CB	0
CAAS_0046_Hongkegaoliang	CAAS	Landrace	S.bicolor	bicolor	D	CHN	EAsia	1_D-CB	0
CAAS_0047_Sanersui	CAAS	Landrace	S.bicolor	bicolor	D	CHN	EAsia	1_D-CB	0
CAAS_0048_Sansuijiaozi	CAAS	Landrace	S.bicolor	bicolor	D	CHN	EAsia	1_D-CB	0
CAAS_0049_Rungaoliang	CAAS	Landrace	S.bicolor	bicolor	D	CHN	EAsia	1_D-CB	0
CAAS_0050_Maoniudan	CAAS	Landrace	S.bicolor	bicolor	D	CHN	EAsia	1_D-CB	0
CAAS_0051_Zhehui11	CAAS	Landrace	S.bicolor	bicolor	D	CHN	EAsia	NotAss	0
CAAS_0052_Heikebai	CAAS	Landrace	S.bicolor	bicolor	D	CHN	EAsia	NotAss	0
CAAS_0053_Xiquebai	CAAS	Landrace	S.bicolor	bicolor	D	CHN	EAsia	NotAss	0
CAAS_0054_Erbangzi	CAAS	Landrace	S.bicolor	bicolor	D	CHN	EAsia	1_D-CB	0
CAAS_0055_Bayeqi	CAAS	Landrace	S.bicolor	bicolor	D	CHN	EAsia	1_D-CB	0
CAAS_0056_Jiutouwen	CAAS	Landrace	S.bicolor	bicolor	D	CHN	EAsia	NotAss	0
CAAS_0057_Dalihong	CAAS	Landrace	S.bicolor	bicolor	D	CHN	EAsia	1_D-CB	0
CAAS_0058_Niuxinhong	CAAS	Landrace	S.bicolor	bicolor	D	CHN	EAsia	NotAss	0
CAAS_0059_Laoya	CAAS	Landrace	S.bicolor	bicolor	D	CHN	EAsia	NotAss	0
CAAS_0060_Heike	CAAS	Landrace	S.bicolor	bicolor	D	CHN	EAsia	1_D-CB	0
CAAS_0061_ZhongsuISheyan	CAAS	Landrace	S.bicolor	bicolor	D	CHN	EAsia	1_D-CB	0
CAAS_0062_Hongdali	CAAS	Landrace	S.bicolor	bicolor	D	CHN	EAsia	NotAss	0
CAAS_0063_Hubocuo	CAAS	Landrace	S.bicolor	bicolor	D	CHN	EAsia	1_D-CB	0
CAAS_0064_Heike	CAAS	Landrace	S.bicolor	bicolor	D	CHN	EAsia	NotAss	0
CAAS_0065_Heikewaibozhang	CAAS	Landrace	S.bicolor	bicolor	D	CHN	EAsia	1_D-CB	0
CAAS_0066_Dabaye	CAAS	Landrace	S.bicolor	bicolor	D	CHN	EAsia	NotAss	0
CAAS_0067_Shuangrihong	CAAS	Landrace	S.bicolor	bicolor	D	CHN	EAsia	1_D-CB	0
CAAS_0068_Laozhaodeng	CAAS	Landrace	S.bicolor	bicolor	D	CHN	EAsia	NotAss	0
CAAS_0069_Waibozhang	CAAS	Landrace	S.bicolor	bicolor	D	CHN	EAsia	1_D-CB	0
CAAS_0070_Heikebangzi	CAAS	Landrace	S.bicolor	bicolor	D	CHN	EAsia	1_D-CB	0
CAAS_0071_Laolaixiao	CAAS	Landrace	S.bicolor	bicolor	D	CHN	EAsia	1_D-CB	0
CAAS_0072_Jingjianggaoliang	CAAS	Landrace	S.bicolor	bicolor	D	CHN	EAsia	1_D-CB	0
CAAS_0073_Jiujiecao	CAAS	Landrace	S.bicolor	bicolor	D	CHN	EAsia	1_D-CB	0
CAAS_0074_LiuzIShushu	CAAS	Landrace	S.bicolor	bicolor	D	CHN	EAsia	1_D-CB	0
CAAS_0075_Aijiaohuang	CAAS	Landrace	S.bicolor	bicolor	D	CHN	EAsia	1_D-CB	0
CAAS_0076_Daluochui	CAAS	Landrace	S.bicolor	bicolor	D	CHN	EAsia	1_D-CB	0
CAAS_0077_Niuxingaoliang	CAAS	Landrace	S.bicolor	bicolor	D	CHN	EAsia	1_D-CB	0
CAAS_0078_Jiaocaozi	CAAS	Landrace	S.bicolor	bicolor	D	CHN	EAsia	1_D-CB	0
CAAS_0079_Huangkezigaoliang	CAAS	Landrace	S.bicolor	bicolor	D	CHN	EAsia	1_D-CB	0
CAAS_0080_Hongshugan	CAAS	Landrace	S.bicolor	bicolor	D	CHN	EAsia	1_D-CB	0
CAAS_0081_Jingyanghong	CAAS	Landrace	S.bicolor	bicolor	D	CHN	EAsia	1_D-CB	0
CAAS_0082_Duozhi	CAAS	Landrace	S.bicolor	bicolor	D	CHN	EAsia	1_D-CB	0
CAAS_0083_Waibohong	CAAS	Landrace	S.bicolor	bicolor	D	CHN	EAsia	NotAss	0
CAAS_0084_Qiyegaoliang	CAAS	Landrace	S.bicolor	bicolor	D	CHN	EAsia	1_D-CB	0
CAAS_0085_Jiupianye	CAAS	Landrace	S.bicolor	bicolor	D	CHN	EAsia	1_D-CB	0
CAAS_0086_Bairungaoliang	CAAS	Landrace	S.bicolor	bicolor	D	CHN	EAsia	1_D-CB	0
CAAS_0087_Xibeiwaibo	CAAS	Landrace	S.bicolor	bicolor	D	CHN	EAsia	1_D-CB	0
CAAS_0088_Jingedan	CAAS	Landrace	S.bicolor	bicolor	D	CHN	EAsia	1_D-CB	0
CAAS_0089_Heigaoliang	CAAS	Landrace	S.bicolor	bicolor	D	CHN	EAsia	1_D-CB	0
CAAS_0090_Heirungaoliang	CAAS	Landrace	S.bicolor	bicolor	D	CHN	EAsia	1_D-CB	0
CAAS_0091_Zuantianbai	CAAS	Landrace	S.bicolor	bicolor	D	CHN	EAsia	1_D-CB	0
CAAS_0092_Gaoliang	CAAS	Landrace	S.bicolor	bicolor	D	CHN	EAsia	1_D-CB	0
CAAS_0093_Aizigaoliang	CAAS	Landrace	S.bicolor	bicolor	D	CHN	EAsia	1_D-CB	0
CAAS_0094_Niuweijiangaoliang	CAAS	Landrace	S.bicolor	bicolor	D	CHN	EAsia	1_D-CB	0
CAAS_0095_Bendigaoliang	CAAS	Landrace	S.bicolor	bicolor	D	CHN	EAsia	1_D-CB	0
CAAS_0096_Heimaweigaoliang	CAAS	Landrace	S.bicolor	bicolor	D	CHN	EAsia	1_D-CB	0
CAAS_0097_Aigaoliang	CAAS	Landrace	S.bicolor	bicolor	D	CHN	EAsia	1_D-CB	0
CAAS_0098_Niuxinhuang	CAAS	Landrace	S.bicolor	bicolor	D	CHN	EAsia	1_D-CB	0
CAAS_0099_Daluochui	CAAS	Landrace	S.bicolor	bicolor	D	CHN	EAsia	1_D-CB	0
CAAS_0100_Zhehui38	CAAS	Landrace	S.bicolor	bicolor	D	CHN	EAsia	NotAss	0
CAAS_0101_Heikebangzi	CAAS	Landrace	S.bicolor	bicolor	D	CHN	EAsia	1_D-CB	0
CAAS_0102_Heikebangzi	CAAS	Landrace	S.bicolor	bicolor	D	CHN	EAsia	1_D-CB	0
CAAS_0103_Chang915-91	CAAS	Landrace	S.bicolor	bicolor	D	CHN	EAsia	NotAss	0
CAAS_0104_JiR8917	CAAS	Landrace	S.bicolor	bicolor	D	CHN	EAsia	NotAss	0
CAAS_0105_Xiaogaoliang	CAAS	Landrace	S.bicolor	bicolor	D	CHN	EAsia	1_D-CB	0
CAAS_0106_Honggaoliang	CAAS	Landrace	S.bicolor	bicolor	D	CHN	EAsia	1_D-CB	0
CAAS_0107_Gaoliang	CAAS	Landrace	S.bicolor	bicolor	D	CHN	EAsia	1_D-CB	0
CAAS_0108_Tangbai453	CAAS	Landrace	S.bicolor	bicolor	D	CHN	EAsia	1_D-CB	0
CAAS_0109_912207B	CAAS	Landrace	S.bicolor	bicolor	D	CHN	EAsia	NotAss	0
CAAS_0110_Zhenliang5	CAAS	Landrace	S.bicolor	bicolor	D	CHN	EAsia	NotAss	0
CAAS_0111_Zhenliang7	CAAS	Landrace	S.bicolor	bicolor	D	CHN	EAsia	7_C	0
CAAS_0112_Zhenliang16	CAAS	Landrace	S.bicolor	bicolor	D	CHN	EAsia	7_C	0
CAAS_0113_Shanmanggaoliang	CAAS	Landrace	S.bicolor	bicolor	D	CHN	EAsia	1_D-CB	0
CAAS_0114_Baigaoliang	CAAS	Landrace	S.bicolor	bicolor	D	CHN	EAsia	1_D-CB	0
CAAS_0115_Gaoliang	CAAS	Landrace	S.bicolor	bicolor	D	CHN	EAsia	NotAss	0
CAAS_0116_Honggaoliang	CAAS	Landrace	S.bicolor	bicolor	D	CHN	EAsia	1_D-CB	0
CAAS_0117_Gaoliang	CAAS	Landrace	S.bicolor	bicolor	D	CHN	EAsia	1_D-CB	0
CAAS_0118_Kehui	CAAS	Landrace	S.bicolor	bicolor	D	CHN	EAsia	1_D-CB	0
CAAS_0119_Honggaoliang	CAAS	Landrace	S.bicolor	bicolor	D	CHN	EAsia	1_D-CB	0
CAAS_0120_Huanggaoliang	CAAS	Landrace	S.bicolor	bicolor	D	CHN	EAsia	1_D-CB	0
CAAS_0121_Ziligaoliang	CAAS	Landrace	S.bicolor	bicolor	D	CHN	EAsia	1_D-CB	0
CAAS_0122_Shangaoliang	CAAS	Landrace	S.bicolor	bicolor	D	CHN	EAsia	1_D-CB	0
CAAS_0123_Honggaoliang	CAAS	Landrace	S.bicolor	bicolor	D	CHN	EAsia	1_D-CB	0
CAAS_0124_Huanggaoliang	CAAS	Landrace	S.bicolor	bicolor	D	CHN	EAsia	NotAss	0
CAAS_0125_Heihegaoliang	CAAS	Landrace	S.bicolor	bicolor	D	CHN	EAsia	1_D-CB	0
CAAS_0126_Baoligaoliang	CAAS	Landrace	S.bicolor	bicolor	D	CHN	EAsia	9a_G	0
CAAS_0127_Baigaoliang	CAAS	Landrace	S.bicolor	bicolor	D	CHN	EAsia	1_D-CB	0
CAAS_0128_Aigaoliang	CAAS	Landrace	S.bicolor	bicolor	D	CHN	EAsia	1_D-CB	0
CAAS_0129_Daguangaoliang	CAAS	Landrace	S.bicolor	bicolor	D	CHN	EAsia	1_D-CB	0
CAAS_0130_Heigaoliang	CAAS	Landrace	S.bicolor	bicolor	D	CHN	EAsia	1_D-CB	0
CAAS_0131_Heigaoliang	CAAS	Landrace	S.bicolor	bicolor	D	CHN	EAsia	1_D-CB	0
CAAS_0132_Gaoliang	CAAS	Landrace	S.bicolor	bicolor	D	CHN	EAsia	1_D-CB	0
CAAS_0133_Gaoliang	CAAS	Landrace	S.bicolor	bicolor	D	CHN	EAsia	1_D-CB	0
CAAS_0134_Honggaoliang	CAAS	Landrace	S.bicolor	bicolor	D	CHN	EAsia	1_D-CB	0
CAAS_0135_Gaoliang	CAAS	Landrace	S.bicolor	bicolor	D	CHN	EAsia	1_D-CB	0
CAAS_0136_Gaoliang	CAAS	Landrace	S.bicolor	bicolor	D	CHN	EAsia	1_D-CB	0
CAAS_0137_Honggaoliang	CAAS	Landrace	S.bicolor	bicolor	D	CHN	EAsia	1_D-CB	0
CAAS_0138_Gaoliang	CAAS	Landrace	S.bicolor	bicolor	D	CHN	EAsia	1_D-CB	0
CAAS_0139_Jiangxigaoliang	CAAS	Landrace	S.bicolor	bicolor	D	CHN	EAsia	1_D-CB	0
CAAS_0140_Jiangxigaoliang	CAAS	Landrace	S.bicolor	bicolor	D	CHN	EAsia	1_D-CB	0
CAAS_0141_Jiangxigaoliang	CAAS	Landrace	S.bicolor	bicolor	D	CHN	EAsia	1_D-CB	0
CAAS_0142_Jiangxigaoliang	CAAS	Landrace	S.bicolor	bicolor	D	CHN	EAsia	1_D-CB	0
CAAS_0143_Jiangxigaoliang	CAAS	Landrace	S.bicolor	bicolor	D	CHN	EAsia	1_D-CB	0
CAAS_0144_Jiangxigaoliang	CAAS	Landrace	S.bicolor	bicolor	D	CHN	EAsia	1_D-CB	0
CAAS_0145_Jiangxigaoliang	CAAS	Landrace	S.bicolor	bicolor	D	CHN	EAsia	1_D-CB	0
CAAS_0146_Xiaogaoliang	CAAS	Landrace	S.bicolor	bicolor	D	CHN	EAsia	1_D-CB	0
CAAS_0147_Dongbeigaoliang	CAAS	Landrace	S.bicolor	bicolor	D	CHN	EAsia	1_D-CB	0
CAAS_0148_Baigaoliang	CAAS	Landrace	S.bicolor	bicolor	D	CHN	EAsia	1_D-CB	0
CAAS_0149_Huanggaoliang	CAAS	Landrace	S.bicolor	bicolor	D	CHN	EAsia	1_D-CB	0
CAAS_0150_Gaoliang	CAAS	Landrace	S.bicolor	bicolor	D	CHN	EAsia	1_D-CB	0
CAAS_0151_Aijiaogaoliang	CAAS	Landrace	S.bicolor	bicolor	D	CHN	EAsia	1_D-CB	0
CAAS_0152_Liusu	CAAS	Landrace	S.bicolor	bicolor	D	CHN	EAsia	1_D-CB	0
CAAS_0153_Honggaoliang	CAAS	Landrace	S.bicolor	bicolor	D	CHN	EAsia	1_D-CB	0
CAAS_0154_Yanggaoliang	CAAS	Landrace	S.bicolor	bicolor	D	CHN	EAsia	1_D-CB	0
CAAS_0155_Gaoliang	CAAS	Landrace	S.bicolor	bicolor	D	CHN	EAsia	1_D-CB	0
CAAS_0156_Gaoliang	CAAS	Landrace	S.bicolor	bicolor	D	CHN	EAsia	1_D-CB	0
CAAS_0157_Heikegaoliang	CAAS	Landrace	S.bicolor	bicolor	D	CHN	EAsia	1_D-CB	0
CAAS_0158_Gaoliang	CAAS	Landrace	S.bicolor	bicolor	D	CHN	EAsia	1_D-CB	0
CAAS_0159_Gaoliang	CAAS	Landrace	S.bicolor	bicolor	D	CHN	EAsia	1_D-CB	0
CAAS_0160_Gaoliang	CAAS	Landrace	S.bicolor	bicolor	D	CHN	EAsia	1_D-CB	0
CAAS_0161_Honggaoliang	CAAS	Landrace	S.bicolor	bicolor	D	CHN	EAsia	1_D-CB	0
CAAS_0162_Baigaoliang	CAAS	Landrace	S.bicolor	bicolor	D	CHN	EAsia	NotAss	0
CAAS_0163_Xiaosuibaigaoliang	CAAS	Landrace	S.bicolor	bicolor	D	CHN	EAsia	NotAss	0
CAAS_0164_Gaoliang	CAAS	Landrace	S.bicolor	bicolor	D	CHN	EAsia	1_D-CB	0
CAAS_0165_Gaoliang	CAAS	Landrace	S.bicolor	bicolor	D	CHN	EAsia	1_D-CB	0
CAAS_0166_Gaobanggaoliang	CAAS	Landrace	S.bicolor	bicolor	D	CHN	EAsia	1_D-CB	0
CAAS_0167_Gaojiaogaoliang	CAAS	Landrace	S.bicolor	bicolor	D	CHN	EAsia	9a_G	0
CAAS_0168_Heikegaoliang	CAAS	Landrace	S.bicolor	bicolor	D	CHN	EAsia	1_D-CB	0
CAAS_0169_Lazhenggaoliang	CAAS	Landrace	S.bicolor	bicolor	D	CHN	EAsia	1_D-CB	0
CAAS_0170_Youpinggaoliang	CAAS	Landrace	S.bicolor	bicolor	D	CHN	EAsia	1_D-CB	0
CAAS_0171_Dalihonggaoliang	CAAS	Landrace	S.bicolor	bicolor	D	CHN	EAsia	1_D-CB	0
CAAS_0172_Minmabaoliegaoliang	CAAS	Landrace	S.bicolor	bicolor	D	CHN	EAsia	9a_G	0
CAAS_0173_Dasuibaigaoliang	CAAS	Landrace	S.bicolor	bicolor	D	CHN	EAsia	9a_G	0
CAAS_0174_Gaoliang	CAAS	Landrace	S.bicolor	bicolor	D	CHN	EAsia	1_D-CB	0
CAAS_0175_Gaogaoliang	CAAS	Landrace	S.bicolor	bicolor	D	CHN	EAsia	1_D-CB	0
CAAS_0176_Aigaoliang	CAAS	Landrace	S.bicolor	bicolor	D	CHN	EAsia	1_D-CB	0
CAAS_0177_Bendigaoliang	CAAS	Landrace	S.bicolor	bicolor	D	CHN	EAsia	1_D-CB	0
CAAS_0179_Bendigaoliang	CAAS	Landrace	S.bicolor	bicolor	D	CHN	EAsia	1_D-CB	0
CAAS_0180_Bendigaoliang	CAAS	Landrace	S.bicolor	bicolor	D	CHN	EAsia	1_D-CB	0
CAAS_0181_Maweigaoliang	CAAS	Landrace	S.bicolor	bicolor	D	CHN	EAsia	1_D-CB	0
CAAS_0182_Bendigaoliang	CAAS	Landrace	S.bicolor	bicolor	D	CHN	EAsia	1_D-CB	0
CAAS_0183_Honggaoliang	CAAS	Landrace	S.bicolor	bicolor	D	CHN	EAsia	1_D-CB	0
CAAS_0184_Jiangxigaoliang	CAAS	Landrace	S.bicolor	bicolor	D	CHN	EAsia	1_D-CB	0
CAAS_0185_Honggaoliang	CAAS	Landrace	S.bicolor	bicolor	D	CHN	EAsia	1_D-CB	0
CAAS_0186_Xiaogaoliang	CAAS	Landrace	S.bicolor	bicolor	D	CHN	EAsia	1_D-CB	0
CAAS_0187_Xiaogaoliang	CAAS	Landrace	S.bicolor	bicolor	D	CHN	EAsia	1_D-CB	0
CAAS_0188_Honggaoliang	CAAS	Landrace	S.bicolor	bicolor	D	CHN	EAsia	1_D-CB	0
CAAS_0189_Gaoliang	CAAS	Landrace	S.bicolor	bicolor	D	CHN	EAsia	1_D-CB	0
CAAS_0190_Heigaoliang	CAAS	Landrace	S.bicolor	bicolor	D	CHN	EAsia	1_D-CB	0
CAAS_0191_Heigaoliang	CAAS	Landrace	S.bicolor	bicolor	D	CHN	EAsia	1_D-CB	0
CAAS_0192_Yanggaoliang	CAAS	Landrace	S.bicolor	bicolor	D	CHN	EAsia	5a_B	0
CAAS_0193_Tuotuogaoliang	CAAS	Landrace	S.bicolor	bicolor	D	CHN	EAsia	1_D-CB	0
CAAS_0194_Maweigaoliang	CAAS	Landrace	S.bicolor	bicolor	D	CHN	EAsia	5a_B	0
CAAS_0195_Aigaoliang	CAAS	Landrace	S.bicolor	bicolor	D	CHN	EAsia	1_D-CB	0
CAAS_0196_Honggaoliang	CAAS	Landrace	S.bicolor	bicolor	D	CHN	EAsia	1_D-CB	0
CAAS_0197_Chigaoliang	CAAS	Landrace	S.bicolor	bicolor	D	CHN	EAsia	1_D-CB	0
CAAS_0198_Hongkegaoliang	CAAS	Landrace	S.bicolor	bicolor	D	CHN	EAsia	1_D-CB	0
CAAS_0199_Baigaoliang	CAAS	Landrace	S.bicolor	bicolor	D	CHN	EAsia	1_D-CB	0
CAAS_0200_Gaoliang	CAAS	Landrace	S.bicolor	bicolor	D	CHN	EAsia	1_D-CB	0
CAAS_0201_Xiaonianbang	CAAS	Landrace	S.bicolor	bicolor	D	CHN	EAsia	1_D-CB	0
CAAS_0202_Bainiangaoliang	CAAS	Landrace	S.bicolor	bicolor	D	CHN	EAsia	1_D-CB	0
CAAS_0203_Bainiangaoliang	CAAS	Landrace	S.bicolor	bicolor	D	CHN	EAsia	1_D-CB	0
CAAS_0204_Huangkebainianqiaojiao	CAAS	Landrace	S.bicolor	bicolor	D	CHN	EAsia	1_D-CB	0
CAAS_0205_Baienian	CAAS	Landrace	S.bicolor	bicolor	D	CHN	EAsia	1_D-CB	0
CAAS_0206_Huangniangaoliang	CAAS	Landrace	S.bicolor	bicolor	D	CHN	EAsia	1_D-CB	0
CAAS_0207_Bainianliang	CAAS	Landrace	S.bicolor	bicolor	D	CHN	EAsia	1_D-CB	0
CAAS_0208_Hongganniangaoliang	CAAS	Landrace	S.bicolor	bicolor	D	CHN	EAsia	1_D-CB	0
CAAS_0209_Huangminianjiao	CAAS	Landrace	S.bicolor	bicolor	D	CHN	EAsia	1_D-CB	0
CAAS_0210_Niangaoliang	CAAS	Landrace	S.bicolor	bicolor	D	CHN	EAsia	1_D-CB	0
CAAS_0211_Nuogaoliang	CAAS	Landrace	S.bicolor	bicolor	D	CHN	EAsia	1_D-CB	0
CAAS_0212_Niangaoliang	CAAS	Landrace	S.bicolor	bicolor	D	CHN	EAsia	1_D-CB	0
CAAS_0213_Huangnuogaoliang	CAAS	Landrace	S.bicolor	bicolor	D	CHN	EAsia	1_D-CB	0
CAAS_0214_Nuogaoliang	CAAS	Landrace	S.bicolor	bicolor	D	CHN	EAsia	1_D-CB	0
CAAS_0215_Gaoliang	CAAS	Landrace	S.bicolor	bicolor	D	CHN	EAsia	1_D-CB	0
CAAS_0216_Niangaoliang	CAAS	Landrace	S.bicolor	bicolor	D	CHN	EAsia	1_D-CB	0
CAAS_0217_Nuogaoliang	CAAS	Landrace	S.bicolor	bicolor	D	CHN	EAsia	1_D-CB	0
CAAS_0218_Nuogaoliang	CAAS	Landrace	S.bicolor	bicolor	D	CHN	EAsia	1_D-CB	0
CAAS_0219_Hongkegaoliangnuo	CAAS	Landrace	S.bicolor	bicolor	D	CHN	EAsia	NotAss	0
CAAS_0220_Baikegaoliangnuo	CAAS	Landrace	S.bicolor	bicolor	D	CHN	EAsia	1_D-CB	0
CAAS_0221_Bainuogaoliang	CAAS	Landrace	S.bicolor	bicolor	D	CHN	EAsia	9a_G	0
CAAS_0222_Bendinuogaoliang	CAAS	Landrace	S.bicolor	bicolor	D	CHN	EAsia	1_D-CB	0
CAAS_0223_Guyannuo	CAAS	Landrace	S.bicolor	bicolor	D	CHN	EAsia	1_D-CB	0
CAAS_0224_Niangaoliang	CAAS	Landrace	S.bicolor	bicolor	D	CHN	EAsia	1_D-CB	0
CAAS_0225_Niangaoliang	CAAS	Landrace	S.bicolor	bicolor	D	CHN	EAsia	1_D-CB	0
CAAS_0226_Tiangaoliang	CAAS	Landrace	S.bicolor	bicolor	D	CHN	EAsia	NotAss	0
CAAS_0227_Tiangaoliang	CAAS	Landrace	S.bicolor	bicolor	D	CHN	EAsia	NotAss	0
CAAS_0228_Tiangaoliang	CAAS	Landrace	S.bicolor	bicolor	D	CHN	EAsia	1_D-CB	0
CAAS_0229_Tiandaoshao	CAAS	Landrace	S.bicolor	bicolor	D	CHN	EAsia	1_D-CB	0
CAAS_0230_TianganGaoliang	CAAS	Landrace	S.bicolor	bicolor	D	CHN	EAsia	NotAss	0
CAAS_0231_Tiangaoliang	CAAS	Landrace	S.bicolor	bicolor	D	CHN	EAsia	NotAss	0
CAAS_0232_Datiangaoliang	CAAS	Landrace	S.bicolor	bicolor	D	CHN	EAsia	1_D-CB	0
CAAS_0233_Tiangaoliang	CAAS	Landrace	S.bicolor	bicolor	D	CHN	EAsia	1_D-CB	0
CAAS_0234_Tianxuan14	CAAS	Landrace	S.bicolor	bicolor	D	CHN	EAsia	NotAss	0
CAAS_0235_Tiangaoliang	CAAS	Landrace	S.bicolor	bicolor	D	CHN	EAsia	1_D-CB	0
CAAS_0236_Tiangaoliang	CAAS	Landrace	S.bicolor	bicolor	D	CHN	EAsia	10_K	0
CAAS_0237_Tiangaoliang	CAAS	Landrace	S.bicolor	bicolor	D	CHN	EAsia	9a_G	0
CAAS_0238_TianshuiziGaoliang	CAAS	Landrace	S.bicolor	bicolor	D	CHN	EAsia	1_D-CB	0
CAAS_0239_TianganGaoliang	CAAS	Landrace	S.bicolor	bicolor	D	CHN	EAsia	1_D-CB	0
CAAS_0240_Tiangaoliang	CAAS	Landrace	S.bicolor	bicolor	D	CHN	EAsia	1_D-CB	0
CAAS_0241_Dazhangmang	CAAS	Landrace	S.bicolor	bicolor	D	CHN	EAsia	1_D-CB	0
CAAS_0242_ShaoyongGaoliang	CAAS	Landrace	S.bicolor	bicolor	D	CHN	EAsia	1_D-CB	0
CAAS_0243_HongshaozhouMizi	CAAS	Landrace	S.bicolor	bicolor	D	CHN	EAsia	1_D-CB	0
CAAS_0244_ShaozhouGaoliang	CAAS	Landrace	S.bicolor	bicolor	D	CHN	EAsia	1_D-CB	0
CAAS_0245_Zhuyeqing	CAAS	Landrace	S.bicolor	bicolor	D	CHN	EAsia	1_D-CB	0
CAAS_0246_Tingbanjie	CAAS	Landrace	S.bicolor	bicolor	D	CHN	EAsia	1_D-CB	0
CAAS_0247_Hongchangtingzi	CAAS	Landrace	S.bicolor	bicolor	D	CHN	EAsia	1_D-CB	0
CAAS_0248_DashandongGaoliang	CAAS	Landrace	S.bicolor	bicolor	D	CHN	EAsia	1_D-CB	0
CAAS_0249_ShaozhouMizi	CAAS	Landrace	S.bicolor	bicolor	D	CHN	EAsia	1_D-CB	0
CAAS_0250_ShaozhouHonggaoliang	CAAS	Landrace	S.bicolor	bicolor	D	CHN	EAsia	1_D-CB	0
(ICSP2B/RMFR-S2-407-1xE36-1)-3-3-1-1	ICRISAT	Breeding_material	S.bicolor	bicolor	unknown	0	0	NotAss	0
(ICSP2B/RMFR-S2-407-1xE36-1)-3-3-2-2-2	ICRISAT	Breeding_material	S.bicolor	bicolor	unknown	0	0	NotAss	0
(ICSV575xS-53-1xICSP2B/RMFRS2sBulk-7)xICSB6)-1-1	ICRISAT	Breeding_material	S.bicolor	bicolor	unknown	0	0	NotAss	0
(ICSV575xS-53-1xICSP2B/RMFRS2sBulk-7)xICSB6)-1-3	ICRISAT	Breeding_material	S.bicolor	bicolor	unknown	0	0	NotAss	0
(ICSV575xS-53-1xICSP2B/RMFRS2sBulk-7)xICSB6)-1-4	ICRISAT	Breeding_material	S.bicolor	bicolor	unknown	0	0	NotAss	0
(ICSV575xS-53-1xICSP2B/RMFRS2sBulk-7)xICSB6)-2-2-1	ICRISAT	Breeding_material	S.bicolor	bicolor	unknown	0	0	NotAss	1
(ICSV575xS-53-1xICSP2B/RMFRS2sBulk-7)xICSB6)-2-2-2	ICRISAT	Breeding_material	S.bicolor	bicolor	unknown	0	0	NotAss	0
(ICSV575xS-53-1xICSP2B/RMFRS2sBulk-7)xICSB6)-2-2-2-2-1	ICRISAT	Breeding_material	S.bicolor	bicolor	unknown	0	0	NotAss	0
(ICSV575xS-53-1xICSP2B/RMFRS2sBulk-7)xICSB6)-2-2-2-2-2	ICRISAT	Breeding_material	S.bicolor	bicolor	unknown	0	0	NotAss	0
(ICSV575xS-53-1xICSP2B/RMFRS2sBulk-7)xICSB6)-2-2-2-2-3	ICRISAT	Breeding_material	S.bicolor	bicolor	unknown	0	0	NotAss	0
(ICSV575xS-53-1xICSP2B/RMFRS2sBulk-7)xICSB6)-2-2-3	ICRISAT	Breeding_material	S.bicolor	bicolor	unknown	0	0	NotAss	0
(IS23399xNR1349)-1-2	ICRISAT	Breeding_material	S.bicolor	bicolor	unknown	0	0	2_D-B	0
(IS23399xNR1349)-2-2-4-1	ICRISAT	Breeding_material	S.bicolor	bicolor	unknown	0	0	2_D-B	0
(IS23399xNR1349)-2-2-4-2-2	ICRISAT	Breeding_material	S.bicolor	bicolor	unknown	0	0	2_D-B	0
(IS23399xNR1349)-2-3-2	ICRISAT	Breeding_material	S.bicolor	bicolor	unknown	0	0	2_D-B	0
(M148-138xM35-1)xSPV422)-4-1-1-1-2-5-2	ICRISAT	Breeding_material	S.bicolor	bicolor	unknown	0	0	NotAss	0
(M148-138xM35-1)xSPV422)-4-1-1-1-5	ICRISAT	Breeding_material	S.bicolor	bicolor	unknown	0	0	2_D-B	0
(M148-138xM35-1)xSPV422)-4-1-1-2-6-1	ICRISAT	Breeding_material	S.bicolor	bicolor	unknown	0	0	2_D-B	0
(M148-138xM35-1)xSPV422)-4-1-2-10-8	ICRISAT	Breeding_material	S.bicolor	bicolor	unknown	0	0	2_D-B	0
(M148-138xM35-1)xSPV422)-4-1-2-3-10	ICRISAT	Breeding_material	S.bicolor	bicolor	unknown	0	0	NotAss	0
(M148-138xM35-1)xSPV422)-4-1-2-3-5	ICRISAT	Breeding_material	S.bicolor	bicolor	unknown	0	0	2_D-B	0
(M148-138xM35-1)xSPV422)-4-1-2-3-7-1	ICRISAT	Breeding_material	S.bicolor	bicolor	unknown	0	0	NotAss	1
(M148-138xM35-1)xSPV422)-4-1-2-3-7-2	ICRISAT	Breeding_material	S.bicolor	bicolor	unknown	0	0	NotAss	0
(M148-138xM35-1)xSPV422)-4-2-1-4-1	ICRISAT	Breeding_material	S.bicolor	bicolor	unknown	0	0	2_D-B	0
(M148-138xM35-1)xSPV422)-4-2-2-3-8	ICRISAT	Breeding_material	S.bicolor	bicolor	unknown	0	0	2_D-B	0
(M35-1xSPV422)-4-1-2-6-1	ICRISAT	Breeding_material	S.bicolor	bicolor	unknown	0	0	NotAss	1
(M35-1xSPV422)-4-1-2-6-1-1-1	ICRISAT	Breeding_material	S.bicolor	bicolor	unknown	0	0	NotAss	0
(M35-1xSPV422)-4-2-1-3-3	ICRISAT	Breeding_material	S.bicolor	bicolor	unknown	0	0	2_D-B	0
(NR1349xIS44)-2-1-1-2	ICRISAT	Breeding_material	S.bicolor	bicolor	unknown	0	0	2_D-B	0
(NR1349xIS44)-2-2-3	ICRISAT	Breeding_material	S.bicolor	bicolor	unknown	0	0	2_D-B	0
(NR1349xIS44)-2-2-7-1	ICRISAT	Breeding_material	S.bicolor	bicolor	unknown	0	0	2_D-B	0
(NR1349xIS44)-2-2-7-2	ICRISAT	Breeding_material	S.bicolor	bicolor	unknown	0	0	2_D-B	0
(NR1349xIS44)-2-2-8-1	ICRISAT	Breeding_material	S.bicolor	bicolor	unknown	0	0	2_D-B	0
(NR1349xIS44)-2-3-1	ICRISAT	Breeding_material	S.bicolor	bicolor	unknown	0	0	NotAss	0
2B/RMFR-S6-1722-3-4-1-2	ICRISAT	Breeding_material	S.bicolor	bicolor	unknown	0	0	NotAss	1
B35	ICRISAT	Breeding_material	S.bicolor	bicolor	unknown	0	0	NotAss	1
BTx623	ICRISAT	Breeding_material	S.bicolor	bicolor	unknown	0	0	NotAss	1
E36-1	ICRISAT	Breeding_material	S.bicolor	bicolor	unknown	ETH	EAfrica	NotAss	1
Framida	ICRISAT	Breeding_material	S.bicolor	bicolor	unknown	ZAF	SAfrica	7_C	0
ICSV1	ICRISAT	Breeding_material	S.bicolor	bicolor	unknown	0	0	NotAss	0
ICSV111	ICRISAT	Breeding_material	S.bicolor	bicolor	unknown	0	0	NotAss	0
ICSV112	ICRISAT	Breeding_material	S.bicolor	bicolor	unknown	0	0	NotAss	0
ICSV197	ICRISAT	Breeding_material	S.bicolor	bicolor	unknown	0	0	NotAss	0
ICSV401	ICRISAT	Breeding_material	S.bicolor	bicolor	unknown	0	0	NotAss	0
ICSV700	ICRISAT	Breeding_material	S.bicolor	bicolor	unknown	0	0	NotAss	0
ICSV705	ICRISAT	Breeding_material	S.bicolor	bicolor	unknown	0	0	NotAss	0
ICSV707	ICRISAT	Breeding_material	S.bicolor	bicolor	unknown	0	0	NotAss	0
ICSV708	ICRISAT	Breeding_material	S.bicolor	bicolor	unknown	0	0	NotAss	0
ICSV713	ICRISAT	Breeding_material	S.bicolor	bicolor	unknown	0	0	NotAss	0
ICSV714	ICRISAT	Breeding_material	S.bicolor	bicolor	unknown	0	0	NotAss	0
ICSV745	ICRISAT	Breeding_material	S.bicolor	bicolor	unknown	0	0	NotAss	1
ICSV93046	ICRISAT	Breeding_material	S.bicolor	bicolor	unknown	0	0	NotAss	0
ICSV-LM86513	ICRISAT	Breeding_material	S.bicolor	bicolor	unknown	0	0	NotAss	0
ICSV-LM89522	ICRISAT	Breeding_material	S.bicolor	bicolor	unknown	0	0	NotAss	0
ICSV-LM90501	ICRISAT	Breeding_material	S.bicolor	bicolor	unknown	0	0	NotAss	0
ICSV-LM90541	ICRISAT	Breeding_material	S.bicolor	bicolor	unknown	0	0	NotAss	0
IS1054(M35-1)	ICRISAT	Breeding_material	S.bicolor	bicolor	unknown	IND	IND	2_D-B	0
IS22380	ICRISAT	Landrace	S.bicolor	bicolor	C	SDN	EAfrica	NotAss	0
IS23146	ICRISAT	Landrace	S.bicolor	bicolor	G	TZN	EAfrica	NotAss	0
IS23520	ICRISAT	Advanced_cultivar	S.bicolor	bicolor	GC	ETH	EAfrica	NotAss	0
E36xR163/1	ICRISAT	Breeding_material	S.bicolor	bicolor	unknown	0	0	NotAss	0
E36xR163/1	ICRISAT	Breeding_material	S.bicolor	bicolor	unknown	0	0	NotAss	0
E36xR165/1	ICRISAT	Breeding_material	S.bicolor	bicolor	unknown	0	0	NotAss	0
E36xR168/1	ICRISAT	Breeding_material	S.bicolor	bicolor	unknown	0	0	NotAss	0
Feterita	ICRISAT	Breeding_material	S.bicolor	bicolor	unknown	USA	NAmerica	NotAss	0
Hegari	ICRISAT	Breeding_material	S.bicolor	bicolor	unknown	USA	NAmerica	8_C-D	0
ICSV1063BF	ICRISAT	Breeding_material	S.bicolor	bicolor	unknown	0	0	NotAss	0
ICSV1079BF	ICRISAT	Breeding_material	S.bicolor	bicolor	unknown	0	0	NotAss	0
ICSV145	ICRISAT	Breeding_material	S.bicolor	bicolor	unknown	0	0	NotAss	0
ICSV-LM89510(Blanco)	ICRISAT	Breeding_material	S.bicolor	bicolor	unknown	0	0	NotAss	0
ICSV-LM89510(Rojo)	ICRISAT	Breeding_material	S.bicolor	bicolor	unknown	0	0	NotAss	0
ICSV-LM90502	ICRISAT	Breeding_material	S.bicolor	bicolor	unknown	0	0	NotAss	0
ICSV-LM90503	ICRISAT	Breeding_material	S.bicolor	bicolor	unknown	0	0	NotAss	0
IS1037	ICRISAT	Landrace	S.bicolor	bicolor	D	IND	IND	2_D-B	0
IS1212	ICRISAT	Landrace	S.bicolor	bicolor	KB	CHN	EAsia	1_D-CB	0
IS1215	ICRISAT	Landrace	S.bicolor	bicolor	KB	CHN	EAsia	1_D-CB	0
IS1216	ICRISAT	Landrace	S.bicolor	bicolor	KB	CHN	EAsia	1_D-CB	0
IS3025	ICRISAT	Landrace	S.bicolor	bicolor	DB	ETH	EAfrica	4_D-DB-B	0
IS3384	ICRISAT	Landrace	S.bicolor	bicolor	KB	CHN	EAsia	1_D-CB	0
IS3385	ICRISAT	Landrace	S.bicolor	bicolor	KB	CHN	EAsia	1_D-CB	0
IS4509	ICRISAT	Landrace	S.bicolor	bicolor	D	IND	IND	2_D-B	0
IS4516	ICRISAT	Landrace	S.bicolor	bicolor	D	IND	IND	2_D-B	0
IS5359	ICRISAT	Landrace	S.bicolor	bicolor	DB	IND	IND	NotAss	0
IS5360	ICRISAT	Landrace	S.bicolor	bicolor	D	IND	IND	NotAss	0
IS5374	ICRISAT	Landrace	S.bicolor	bicolor	D	IND	IND	2_D-B	0
IS5379	ICRISAT	Landrace	S.bicolor	bicolor	D	IND	IND	2_D-B	0
IS5395	ICRISAT	Landrace	S.bicolor	bicolor	G	IND	IND	9a_G	0
IS9830	ICRISAT	Advanced_cultivar	S.bicolor	bicolor	C	SDN	EAfrica	NotAss	1
IS11167	ICRISAT	Landrace	S.bicolor	bicolor	D	ETH	EAfrica	3_D	0
IS11758	ICRISAT	Landrace	S.bicolor	bicolor	D	ETH	EAfrica	NotAss	1
IS18417	ICRISAT	Landrace	S.bicolor	bicolor	D	IND	IND	NotAss	0
IS18421	ICRISAT	Landrace	S.bicolor	bicolor	D	IND	IND	2_D-B	0
IS18424	ICRISAT	Breeding_material	S.bicolor	bicolor	GD	IND	IND	NotAss	0
IS18425	ICRISAT	Landrace	S.bicolor	bicolor	D	IND	IND	NotAss	0
IS18540	ICRISAT	Landrace	S.bicolor	bicolor	D	ETH	EAfrica	3_D	0
IS18542	ICRISAT	Breeding_material	S.bicolor	bicolor	D	ETH	EAfrica	NotAss	0
IS20213	ICRISAT	Landrace	S.bicolor	bicolor	DC	NER	WAfrica	NotAss	0
IS20302	ICRISAT	Landrace	S.bicolor	bicolor	DC	NER	WAfrica	NotAss	0
IS20387	ICRISAT	Landrace	S.bicolor	bicolor	DC	NER	WAfrica	NotAss	1
IS20408	ICRISAT	Landrace	S.bicolor	bicolor	DC	NER	WAfrica	NotAss	0
IS22040	ICRISAT	Landrace	S.bicolor	bicolor	D	IND	IND	2_D-B	1
IS22043	ICRISAT	Landrace	S.bicolor	bicolor	D	IND	IND	2_D-B	0
IS22045	ICRISAT	Landrace	S.bicolor	bicolor	DC	IND	IND	2_D-B	0
IS22068	ICRISAT	Landrace	S.bicolor	bicolor	D	IND	IND	2_D-B	0
IS22189	ICRISAT	Landrace	S.bicolor	bicolor	GC	IND	IND	2_D-B	0
IS22233	ICRISAT	Landrace	S.bicolor	bicolor	K	BWA	SAfrica	10_K	0
IS22236	ICRISAT	Landrace	S.bicolor	bicolor	DC	BWA	SAfrica	10_K	0
IS22240	ICRISAT	Landrace	S.bicolor	bicolor	KD	BWA	SAfrica	10_K	0
IS22243	ICRISAT	Landrace	S.bicolor	bicolor	C	BWA	SAfrica	10_K	0
IS22266	ICRISAT	Landrace	S.bicolor	bicolor	KD	BWA	SAfrica	10_K	0
IS22361	ICRISAT	Landrace	S.bicolor	bicolor	D	SDN	EAfrica	NotAss	0
IS22364	ICRISAT	Landrace	S.bicolor	bicolor	C	SDN	EAfrica	NotAss	0
IS22365	ICRISAT	Landrace	S.bicolor	bicolor	GC	SDN	EAfrica	NotAss	0
IS22366	ICRISAT	Landrace	S.bicolor	bicolor	C	SDN	EAfrica	NotAss	0
IS22369	ICRISAT	Landrace	S.bicolor	bicolor	DC	SDN	EAfrica	NotAss	0
IS23145	ICRISAT	Landrace	S.bicolor	bicolor	KB	TZN	EAfrica	NotAss	0
IS23165	ICRISAT	Landrace	S.bicolor	bicolor	B	TZN	EAfrica	NotAss	0
IS23166	ICRISAT	wild	S.bicolor	drummondii	drummondii	TZN	EAfrica	NotAss	1
IS23167	ICRISAT	Landrace	S.bicolor	bicolor	C	TZN	EAfrica	NotAss	0
IS23490	ICRISAT	Landrace	S.bicolor	bicolor	C	ETH	EAfrica	NotAss	0
IS23495	ICRISAT	Landrace	S.bicolor	bicolor	GC	ETH	EAfrica	NotAss	0
IS23502	ICRISAT	Landrace	S.bicolor	bicolor	GC	ETH	EAfrica	NotAss	0
IS23508	ICRISAT	Landrace	S.bicolor	bicolor	GC	ETH	EAfrica	NotAss	0
IS24704	ICRISAT	Landrace	S.bicolor	bicolor	DC	NGA	WAfrica	6_G	0
IS24706	ICRISAT	Landrace	S.bicolor	bicolor	C	NGA	WAfrica	NotAss	0
IS24721	ICRISAT	Landrace	S.bicolor	bicolor	GC	NGA	WAfrica	NotAss	0
IS24733	ICRISAT	Landrace	S.bicolor	bicolor	DC	NGA	WAfrica	6_G	0
IS24737	ICRISAT	Landrace	S.bicolor	bicolor	DC	NGA	WAfrica	6_G	0
IS24811	ICRISAT	Landrace	S.bicolor	bicolor	G	NGA	WAfrica	6_G	0
IS24829	ICRISAT	Landrace	S.bicolor	bicolor	GC	NGA	WAfrica	6_G	0
IS24844	ICRISAT	Landrace	S.bicolor	bicolor	C	NGA	WAfrica	6_G	0
IS24853	ICRISAT	Landrace	S.bicolor	bicolor	GC	NGA	WAfrica	6_G	0
IS24873	ICRISAT	Landrace	S.bicolor	bicolor	G	NGA	WAfrica	6_G	0
IS25532	ICRISAT	Landrace	S.bicolor	bicolor	C	RWA	CAfrica	NotAss	0
IS25546	ICRISAT	Landrace	S.bicolor	bicolor	C	RWA	CAfrica	NotAss	0
IS25547	ICRISAT	Landrace	S.bicolor	bicolor	C	RWA	CAfrica	NotAss	0
IS25557	ICRISAT	Landrace	S.bicolor	bicolor	C	RWA	CAfrica	NotAss	0
IS25559	ICRISAT	Landrace	S.bicolor	bicolor	C	RWA	CAfrica	NotAss	0
IS25664	ICRISAT	Landrace	S.bicolor	bicolor	G	MLI	WAfrica	6_G	0
IS25940	ICRISAT	Landrace	S.bicolor	bicolor	G	MLI	WAfrica	6_G	0
IS26074(Tiemarifing)	ICRISAT	Breeding_material	S.bicolor	bicolor	G	MLI	WAfrica	6_G	0
IS26695	ICRISAT	Landrace	S.bicolor	bicolor	K	ZAF	SAfrica	10_K	0
IS26696	ICRISAT	Landrace	S.bicolor	bicolor	K	ZAF	SAfrica	10_K	0
IS26700	ICRISAT	Landrace	S.bicolor	bicolor	K	ZAF	SAfrica	10_K	0
IS26716	ICRISAT	Landrace	S.bicolor	bicolor	K	ZAF	SAfrica	10_K	0
IS26717	ICRISAT	Landrace	S.bicolor	bicolor	K	ZAF	SAfrica	10_K	0
IS27223	ICRISAT	Landrace	S.bicolor	bicolor	GC	ZWE	SAfrica	9a9b_G	0
IS27224	ICRISAT	Landrace	S.bicolor	bicolor	GC	ZWE	SAfrica	9a9b_G	0
IS27246	ICRISAT	Landrace	S.bicolor	bicolor	GC	ZWE	SAfrica	9a9b_G	0
IS27250	ICRISAT	Landrace	S.bicolor	bicolor	GC	ZWE	SAfrica	9a9b_G	0
IS27251	ICRISAT	Landrace	S.bicolor	bicolor	GC	ZWE	SAfrica	9a9b_G	0
IS32520	ICRISAT	Landrace	S.bicolor	bicolor	D	SOM	EAfrica	NotAss	0
IS32534	ICRISAT	Landrace	S.bicolor	bicolor	D	SOM	EAfrica	NotAss	0
IS32554	ICRISAT	Landrace	S.bicolor	bicolor	D	SOM	EAfrica	NotAss	0
IS32588	ICRISAT	Landrace	S.bicolor	bicolor	D	SOM	EAfrica	NotAss	0
IS32590	ICRISAT	Landrace	S.bicolor	bicolor	D	SOM	EAfrica	NotAss	0
IS33094	ICRISAT	Landrace	S.bicolor	bicolor	DC	HND	SAmerica	NotAss	0
IS33089	ICRISAT	Landrace	S.bicolor	bicolor	KD	HND	SAmerica	NotAss	0
IS33090	ICRISAT	Landrace	S.bicolor	bicolor	D	HND	SAmerica	NotAss	0
IS33091	ICRISAT	Landrace	S.bicolor	bicolor	D	NIC	SAmerica	NotAss	0
IS33092	ICRISAT	Landrace	S.bicolor	bicolor	D	GTM	SAmerica	NotAss	0
IS33155	ICRISAT	Landrace	S.bicolor	bicolor	C	CMR	CAfrica	NotAss	0
IS33188	ICRISAT	Landrace	S.bicolor	bicolor	D	CMR	CAfrica	NotAss	0
IS33225	ICRISAT	Landrace	S.bicolor	bicolor	C	CMR	CAfrica	NotAss	0
IS33255	ICRISAT	Landrace	S.bicolor	bicolor	D	CMR	CAfrica	NotAss	0
IS33291	ICRISAT	Landrace	S.bicolor	bicolor	D	CMR	CAfrica	NotAss	0
IS34767	ICRISAT	Landrace	S.bicolor	bicolor	DC	CAF	CAfrica	NotAss	0
IS34771	ICRISAT	Landrace	S.bicolor	bicolor	GC	CAF	CAfrica	NotAss	0
IS34786	ICRISAT	Landrace	S.bicolor	bicolor	G	CAF	CAfrica	NotAss	0
IS34787	ICRISAT	Landrace	S.bicolor	bicolor	G	CAF	CAfrica	6_G	0
IS34788	ICRISAT	Landrace	S.bicolor	bicolor	G	CAF	CAfrica	NotAss	0
IS34949	ICRISAT	Landrace	S.bicolor	bicolor	C	CAF	CAfrica	7_C	0
IS34967	ICRISAT	Landrace	S.bicolor	bicolor	C	CAF	CAfrica	NotAss	0
IS34969	ICRISAT	Landrace	S.bicolor	bicolor	GC	CAF	CAfrica	7_C	0
ISIAPDorado	ICRISAT	Breeding_material	S.bicolor	bicolor	unknown	0	0	NotAss	0
M91057	ICRISAT	Breeding_material	S.bicolor	bicolor	unknown	0	0	NotAss	0
Macia	ICRISAT	Breeding_material	S.bicolor	bicolor	unknown	0	0	NotAss	0
MalISor84-1	ICRISAT	Breeding_material	S.bicolor	bicolor	unknown	0	0	NotAss	0
MalISor84-4	ICRISAT	Breeding_material	S.bicolor	bicolor	unknown	0	0	NotAss	0
MalISor84-5	ICRISAT	Breeding_material	S.bicolor	bicolor	unknown	0	0	NotAss	0
PB15520	ICRISAT	Breeding_material	S.bicolor	bicolor	unknown	0	0	NotAss	1
PB15881-3	ICRISAT	Breeding_material	S.bicolor	bicolor	unknown	0	0	2_D-B	0
PKV801	ICRISAT	Breeding_material	S.bicolor	bicolor	unknown	0	0	NotAss	0
QL10(SCMVresIStantversionofKS19)	ICRISAT	Breeding_material	S.bicolor	bicolor	unknown	AUS	AUS	NotAss	1
S35	ICRISAT	Breeding_material	S.bicolor	bicolor	unknown	0	0	NotAss	1
SEPON77	ICRISAT	Breeding_material	S.bicolor	bicolor	unknown	0	0	NotAss	0
Sureno	ICRISAT	Breeding_material	S.bicolor	bicolor	unknown	0	0	NotAss	0
V302(IS18465)	ICRISAT	Breeding_material	S.bicolor	bicolor	D	IND	IND	2_D-B	0
SPV86(IS23399)	ICRISAT	Breeding_material	S.bicolor	bicolor	DB	IND	IND	2_D-B	0
StandardBlackhullKafir	ICRISAT	Breeding_material	S.bicolor	bicolor	unknown	USA	NAmerica	10_K	0
StandardYellowMilo	ICRISAT	Breeding_material	S.bicolor	bicolor	unknown	USA	NAmerica	NotAss	0
PB12779-2	ICRISAT	Breeding_material	S.bicolor	bicolor	unknown	0	0	NotAss	0
SRN39	ICRISAT	Breeding_material	S.bicolor	bicolor	unknown	0	0	NotAss	0
IS18415	ICRISAT	Landrace	S.bicolor	bicolor	D	IND	IND	2_D-B	0
IS10034	ICRISAT	Landrace	S.bicolor	bicolor	DB	ETH	EAfrica	4_D-DB-B	0
IS1004	ICRISAT	Landrace	S.bicolor	bicolor	D	IND	IND	3_D	0
IS10050	ICRISAT	Landrace	S.bicolor	bicolor	D	IND	IND	2_D-B	0
IS10101	ICRISAT	Landrace	S.bicolor	bicolor	G	BFA	WAfrica	6_G	0
IS10162	ICRISAT	Landrace	S.bicolor	bicolor	G	BFA	WAfrica	NotAss	0
IS10177	ICRISAT	Landrace	S.bicolor	bicolor	G	BFA	WAfrica	6_G	0
IS10183	ICRISAT	Landrace	S.bicolor	bicolor	GD	BFA	WAfrica	6_G	0
IS1019	ICRISAT	Landrace	S.bicolor	bicolor	D	IND	IND	NotAss	0
IS10208	ICRISAT	Breeding_material	S.bicolor	bicolor	G	FRA	Europe	NotAss	0
IS10230	ICRISAT	Landrace	S.bicolor	bicolor	GC	SDN	EAfrica	7_C	0
IS10267	ICRISAT	Landrace	S.bicolor	bicolor	CB	JPN	EAsia	10_K	0
IS1027	ICRISAT	Landrace	S.bicolor	bicolor	DB	IND	IND	2_D-B	0
IS10279	ICRISAT	Landrace	S.bicolor	bicolor	C	SDN	EAfrica	NotAss	0
IS10297	ICRISAT	Landrace	S.bicolor	bicolor	KC	MEX	SAmerica	NotAss	0
IS10302	ICRISAT	Landrace	S.bicolor	bicolor	C	THA	EAsia	NotAss	0
IS1032	ICRISAT	Landrace	S.bicolor	bicolor	KC	IND	IND	NotAss	0
IS1034	ICRISAT	Landrace	S.bicolor	bicolor	D	IND	IND	2_D-B	0
IS1041	ICRISAT	Advanced_Cultivar	S.bicolor	bicolor	D	IND	IND	2_D-B	0
IS1044	ICRISAT	Advanced_cultivar	S.bicolor	bicolor	D	IND	IND	2_D-B	0
IS1062	ICRISAT	Landrace	S.bicolor	bicolor	DB	IND	IND	2_D-B	0
IS1064	ICRISAT	Landrace	S.bicolor	bicolor	D	IND	IND	2_D-B	0
IS1066	ICRISAT	Landrace	S.bicolor	bicolor	D	IND	IND	2_D-B	0
IS10690	ICRISAT	Breeding_material	S.bicolor	bicolor	GC	NGA	WAfrica	9a9b_G	0
IS10699	ICRISAT	Breeding_material	S.bicolor	bicolor	DC	NGA	WAfrica	6_G	0
IS1070	ICRISAT	Landrace	S.bicolor	bicolor	D	IND	IND	NotAss	0
IS10711	ICRISAT	Breeding_material	S.bicolor	bicolor	D	USA	NAmerica	2_D-B	0
IS10757	ICRISAT	Landrace	S.bicolor	bicolor	C	TCD	CAfrica	NotAss	0
IS10781	ICRISAT	Landrace	S.bicolor	bicolor	GC	TCD	CAfrica	NotAss	0
IS10786	ICRISAT	Landrace	S.bicolor	bicolor	GC	TCD	CAfrica	NotAss	0
IS1082	ICRISAT	Landrace	S.bicolor	bicolor	D	IND	IND	2_D-B	0
IS10835	ICRISAT	Landrace	S.bicolor	bicolor	G	TCD	CAfrica	6_G	0
IS10844	ICRISAT	Landrace	S.bicolor	bicolor	G	TCD	CAfrica	NotAss	0
IS10857	ICRISAT	Landrace	S.bicolor	bicolor	CB	TCD	CAfrica	NotAss	0
IS10867	ICRISAT	Landrace	S.bicolor	bicolor	GD	TCD	CAfrica	NotAss	0
IS10886	ICRISAT	Landrace	S.bicolor	bicolor	C	NGA	WAfrica	NotAss	0
IS10946	ICRISAT	Landrace	S.bicolor	bicolor	DC	USA	NAmerica	3_D	0
IS10954	ICRISAT	Landrace	S.bicolor	bicolor	D	USA	NAmerica	3_D	0
IS1096	ICRISAT	Landrace	S.bicolor	bicolor	D	IND	IND	2_D-B	0
IS10969	ICRISAT	Landrace	S.bicolor	bicolor	GD	USA	NAmerica	NotAss	0
IS10971	ICRISAT	Landrace	S.bicolor	bicolor	DB	USA	NAmerica	NotAss	1
IS10978	ICRISAT	Landrace	S.bicolor	bicolor	D	USA	NAmerica	NotAss	1
IS10979	ICRISAT	Landrace	S.bicolor	bicolor	GC	USA	NAmerica	NotAss	0
IS10986	ICRISAT	Landrace	S.bicolor	bicolor	DC	USA	NAmerica	NotAss	0
IS10990	ICRISAT	Landrace	S.bicolor	bicolor	CB	USA	NAmerica	NotAss	0
IS10992	ICRISAT	Landrace	S.bicolor	bicolor	B	USA	NAmerica	NotAss	0
IS10997	ICRISAT	Landrace	S.bicolor	bicolor	B	USA	NAmerica	NotAss	0
IS11	ICRISAT	Landrace	S.bicolor	bicolor	B	MEX	SAmerica	5a_B	0
IS11000	ICRISAT	Landrace	S.bicolor	bicolor	CB	USA	NAmerica	NotAss	0
IS11003	ICRISAT	Landrace	S.bicolor	bicolor	B	USA	NAmerica	4_D-DB-B	0
IS11015	ICRISAT	Landrace	S.bicolor	bicolor	DB	ETH	EAfrica	4_D-DB-B	0
IS11061	ICRISAT	Landrace	S.bicolor	bicolor	C	ETH	EAfrica	NotAss	0
IS11074	ICRISAT	Landrace	S.bicolor	bicolor	CB	ETH	EAfrica	4_D-DB-B	0
IS11080	ICRISAT	Landrace	S.bicolor	bicolor	DB	ETH	EAfrica	4_D-DB-B	0
IS1109	ICRISAT	Landrace	S.bicolor	bicolor	C	IND	IND	7_C	0
IS11093	ICRISAT	Landrace	S.bicolor	bicolor	C	ETH	EAfrica	7_C	0
IS11118	ICRISAT	Landrace	S.bicolor	bicolor	C	ETH	EAfrica	NotAss	0
IS1115	ICRISAT	Landrace	S.bicolor	bicolor	D	IND	IND	2_D-B	0
IS11188	ICRISAT	Landrace	S.bicolor	bicolor	D	ETH	EAfrica	3_D	0
IS1119	ICRISAT	Landrace	S.bicolor	bicolor	D	IND	IND	2_D-B	0
IS11194	ICRISAT	Landrace	S.bicolor	bicolor	DC	ETH	EAfrica	4_D-DB-B	0
IS1121	ICRISAT	Landrace	S.bicolor	bicolor	D	IND	IND	2_D-B	0
IS11230	ICRISAT	Landrace	S.bicolor	bicolor	DB	ETH	EAfrica	4_D-DB-B	0
IS11267	ICRISAT	Landrace	S.bicolor	bicolor	DB	ETH	EAfrica	4_D-DB-B	0
IS1127	ICRISAT	Landrace	S.bicolor	bicolor	DC	IND	IND	NotAss	1
IS11288	ICRISAT	Landrace	S.bicolor	bicolor	DB	ETH	EAfrica	4_D-DB-B	0
IS1129	ICRISAT	Landrace	S.bicolor	bicolor	B	IND	IND	NotAss	0
IS11336	ICRISAT	Landrace	S.bicolor	bicolor	DB	ETH	EAfrica	4_D-DB-B	0
IS11352	ICRISAT	Landrace	S.bicolor	bicolor	DB	ETH	EAfrica	4_D-DB-B	0
IS1136	ICRISAT	Advanced_Cultivar	S.bicolor	bicolor	D	IND	IND	2_D-B	0
IS11360	ICRISAT	Landrace	S.bicolor	bicolor	B	ETH	EAfrica	4_D-DB-B	0
IS11364	ICRISAT	Landrace	S.bicolor	bicolor	DB	ETH	EAfrica	4_D-DB-B	0
IS11368	ICRISAT	Landrace	S.bicolor	bicolor	DB	ETH	EAfrica	4_D-DB-B	0
IS11374	ICRISAT	Landrace	S.bicolor	bicolor	CB	ETH	EAfrica	4_D-DB-B	1
IS11396	ICRISAT	Landrace	S.bicolor	bicolor	DB	ETH	EAfrica	4_D-DB-B	0
IS11423	ICRISAT	Landrace	S.bicolor	bicolor	DB	ETH	EAfrica	4_D-DB-B	0
IS11438	ICRISAT	Landrace	S.bicolor	bicolor	DB	ETH	EAfrica	4_D-DB-B	0
IS11450	ICRISAT	Landrace	S.bicolor	bicolor	DB	ETH	EAfrica	4_D-DB-B	0
IS11469	ICRISAT	Landrace	S.bicolor	bicolor	DB	ETH	EAfrica	NotAss	0
IS11473	ICRISAT	Landrace	S.bicolor	bicolor	C	ETH	EAfrica	NotAss	0
IS11496	ICRISAT	Landrace	S.bicolor	bicolor	DC	ETH	EAfrica	NotAss	0
IS11546	ICRISAT	Landrace	S.bicolor	bicolor	C	ETH	EAfrica	NotAss	0
IS11548	ICRISAT	Landrace	S.bicolor	bicolor	D	ETH	EAfrica	3_D	0
IS11556	ICRISAT	Landrace	S.bicolor	bicolor	D	ETH	EAfrica	NotAss	0
IS11568	ICRISAT	Landrace	S.bicolor	bicolor	D	ETH	EAfrica	NotAss	0
IS11577	ICRISAT	Landrace	S.bicolor	bicolor	DC	ETH	EAfrica	4_D-DB-B	0
IS11579	ICRISAT	Landrace	S.bicolor	bicolor	DB	ETH	EAfrica	4_D-DB-B	0
IS11617	ICRISAT	Landrace	S.bicolor	bicolor	D	ETH	EAfrica	NotAss	0
IS11619	ICRISAT	Landrace	S.bicolor	bicolor	DB	ETH	EAfrica	4_D-DB-B	0
IS11673	ICRISAT	Landrace	S.bicolor	bicolor	DB	ETH	EAfrica	4_D-DB-B	0
IS11682	ICRISAT	Landrace	S.bicolor	bicolor	D	ETH	EAfrica	4_D-DB-B	0
IS11702	ICRISAT	Landrace	S.bicolor	bicolor	DB	ETH	EAfrica	NotAss	0
IS11768	ICRISAT	Landrace	S.bicolor	bicolor	DB	ETH	EAfrica	4_D-DB-B	0
IS11775	ICRISAT	Landrace	S.bicolor	bicolor	D	ETH	EAfrica	NotAss	0
IS11784	ICRISAT	Landrace	S.bicolor	bicolor	D	ETH	EAfrica	3_D	0
IS11803	ICRISAT	Landrace	S.bicolor	bicolor	DB	ETH	EAfrica	4_D-DB-B	0
IS11806	ICRISAT	Landrace	S.bicolor	bicolor	DC	ETH	EAfrica	NotAss	0
IS11812	ICRISAT	Landrace	S.bicolor	bicolor	DC	ETH	EAfrica	NotAss	0
IS11847	ICRISAT	Landrace	S.bicolor	bicolor	DC	ETH	EAfrica	NotAss	0
IS11880	ICRISAT	Landrace	S.bicolor	bicolor	C	ETH	EAfrica	NotAss	0
IS11894	ICRISAT	Landrace	S.bicolor	bicolor	D	ETH	EAfrica	3_D	0
IS11909	ICRISAT	Landrace	S.bicolor	bicolor	DB	ETH	EAfrica	4_D-DB-B	0
IS11919	ICRISAT	Landrace	S.bicolor	bicolor	DB	ETH	EAfrica	4_D-DB-B	0
IS1192	ICRISAT	Landrace	S.bicolor	bicolor	G	IND	IND	NotAss	0
IS11960	ICRISAT	Landrace	S.bicolor	bicolor	DC	ETH	EAfrica	NotAss	1
IS11971	ICRISAT	Landrace	S.bicolor	bicolor	D	ETH	EAfrica	NotAss	0
IS11972	ICRISAT	Landrace	S.bicolor	bicolor	B	ETH	EAfrica	NotAss	0
IS1199	ICRISAT	Landrace	S.bicolor	bicolor	G	IND	IND	9a_G	0
IS12	ICRISAT	Landrace	S.bicolor	bicolor	B	USA	NAmerica	5a_B	0
IS12003	ICRISAT	Landrace	S.bicolor	bicolor	B	ETH	EAfrica	NotAss	0
IS12018	ICRISAT	Landrace	S.bicolor	bicolor	DB	ETH	EAfrica	4_D-DB-B	0
IS1202	ICRISAT	Landrace	S.bicolor	bicolor	DB	IND	IND	2_D-B	0
IS12078	ICRISAT	Landrace	S.bicolor	bicolor	D	ETH	EAfrica	4_D-DB-B	0
IS1209	ICRISAT	Landrace	S.bicolor	bicolor	KB	USA	NAmerica	1_D-CB	0
IS1210	ICRISAT	Landrace	S.bicolor	bicolor	KB	CHN	EAsia	1_D-CB	0
IS12109	ICRISAT	Landrace	S.bicolor	bicolor	DB	ETH	EAfrica	4_D-DB-B	0
IS12110	ICRISAT	Landrace	S.bicolor	bicolor	C	ETH	EAfrica	NotAss	1
IS12118	ICRISAT	Landrace	S.bicolor	bicolor	C	ETH	EAfrica	NotAss	0
IS12149	ICRISAT	Landrace	S.bicolor	bicolor	DB	ETH	EAfrica	4_D-DB-B	0
IS12164	ICRISAT	Landrace	S.bicolor	bicolor	DC	ETH	EAfrica	4_D-DB-B	0
IS1217	ICRISAT	Landrace	S.bicolor	bicolor	KB	CHN	EAsia	1_D-CB	0
IS1218	ICRISAT	Landrace	S.bicolor	bicolor	C	CHN	EAsia	NotAss	0
IS12186	ICRISAT	Landrace	S.bicolor	bicolor	D	ETH	EAfrica	NotAss	0
IS1219	ICRISAT	Landrace	S.bicolor	bicolor	B	CHN	EAsia	1_D-CB	0
IS1221	ICRISAT	Landrace	S.bicolor	bicolor	KB	CHN	EAsia	1_D-CB	0
IS12218	ICRISAT	Landrace	S.bicolor	bicolor	C	ETH	EAfrica	9c_C	0
IS1225	ICRISAT	Landrace	S.bicolor	bicolor	DC	USA	NAmerica	NotAss	0
IS12292	ICRISAT	Landrace	S.bicolor	bicolor	C	ZWE	SAfrica	NotAss	0
IS12294	ICRISAT	Landrace	S.bicolor	bicolor	B	ZWE	SAfrica	10_K	0
IS12299	ICRISAT	Landrace	S.bicolor	bicolor	C	ZWE	SAfrica	NotAss	0
IS12302	ICRISAT	Landrace	S.bicolor	bicolor	C	ZWE	SAfrica	10_K	0
IS12308	ICRISAT	Landrace	S.bicolor	bicolor	DB	ZWE	SAfrica	2_D-B	0
IS12317	ICRISAT	Landrace	S.bicolor	bicolor	C	ZWE	SAfrica	NotAss	0
IS1233	ICRISAT	Landrace	S.bicolor	bicolor	B	CHN	EAsia	1_D-CB	0
IS12339	ICRISAT	Landrace	S.bicolor	bicolor	DB	SEN	WAfrica	NotAss	0
IS12368	ICRISAT	Landrace	S.bicolor	bicolor	DC	SEN	WAfrica	NotAss	0
IS12431	ICRISAT	Landrace	S.bicolor	bicolor	C	SDN	EAfrica	8_C-D	0
IS12452	ICRISAT	Landrace	S.bicolor	bicolor	CB	SDN	EAfrica	NotAss	0
IS1248	ICRISAT	Landrace	S.bicolor	bicolor	B	IND	IND	2_D-B	0
IS12496	ICRISAT	Landrace	S.bicolor	bicolor	G	TCD	CAfrica	6_G	0
IS12527	ICRISAT	Landrace	S.bicolor	bicolor	DB	ETH	EAfrica	4_D-DB-B	0
IS12534	ICRISAT	Landrace	S.bicolor	bicolor	DB	ETH	EAfrica	4_D-DB-B	0
IS12536	ICRISAT	Landrace	S.bicolor	bicolor	D	ETH	EAfrica	4_D-DB-B	0
IS12541	ICRISAT	Landrace	S.bicolor	bicolor	B	ETH	EAfrica	4_D-DB-B	0
IS12552	ICRISAT	Landrace	S.bicolor	bicolor	D	ETH	EAfrica	3_D	0
IS12562	ICRISAT	Landrace	S.bicolor	bicolor	C	ETH	EAfrica	4_D-DB-B	0
IS12604	ICRISAT	Landrace	S.bicolor	bicolor	GB	NGA	WAfrica	6_G	0
IS12607	ICRISAT	Landrace	S.bicolor	bicolor	D	ETH	EAfrica	4_D-DB-B	0
IS12624	ICRISAT	Landrace	S.bicolor	bicolor	D	ETH	EAfrica	NotAss	0
IS12627	ICRISAT	Landrace	S.bicolor	bicolor	DB	ETH	EAfrica	4_D-DB-B	0
IS12639	ICRISAT	Landrace	S.bicolor	bicolor	D	ETH	EAfrica	3_D	0
IS12641	ICRISAT	Landrace	S.bicolor	bicolor	D	ETH	EAfrica	NotAss	0
IS1265	ICRISAT	Landrace	S.bicolor	bicolor	CB	IND	IND	NotAss	0
IS12674	ICRISAT	Landrace	S.bicolor	bicolor	GC	MEX	SAmerica	NotAss	0
IS12694	ICRISAT	Landrace	S.bicolor	bicolor	B	ZAF	SAfrica	NotAss	0
IS12697	ICRISAT	Landrace	S.bicolor	bicolor	B	AUS	AUS	4_D-DB-B	0
IS12706	ICRISAT	Landrace	S.bicolor	bicolor	CB	USA	NAmerica	NotAss	0
IS12709	ICRISAT	Landrace	S.bicolor	bicolor	C	ZAF	SAfrica	7_C	0
IS12715	ICRISAT	Landrace	S.bicolor	bicolor	B	USA	NAmerica	5a_B	0
IS12722	ICRISAT	Landrace	S.bicolor	bicolor	KC	ZAF	SAfrica	10_K	0
IS12730	ICRISAT	Landrace	S.bicolor	bicolor	DC	SDN	EAfrica	NotAss	0
IS12735	ICRISAT	Landrace	S.bicolor	bicolor	CB	SAU	MidE	NotAss	0
IS12736	ICRISAT	Landrace	S.bicolor	bicolor	CB	CHN	EAsia	1_D-CB	0
IS12737	ICRISAT	Landrace	S.bicolor	bicolor	C	CHN	EAsia	1_D-CB	0
IS12738	ICRISAT	Landrace	S.bicolor	bicolor	CB	CHN	EAsia	1_D-CB	0
IS12739	ICRISAT	Landrace	S.bicolor	bicolor	CB	CHN	EAsia	1_D-CB	0
IS12740	ICRISAT	Landrace	S.bicolor	bicolor	DC	CHN	EAsia	1_D-CB	0
IS12741	ICRISAT	Landrace	S.bicolor	bicolor	CB	CHN	EAsia	1_D-CB	0
IS12743	ICRISAT	Landrace	S.bicolor	bicolor	CB	CHN	EAsia	1_D-CB	0
IS12748	ICRISAT	Landrace	S.bicolor	bicolor	CB	CHN	EAsia	1_D-CB	0
IS12749	ICRISAT	Landrace	S.bicolor	bicolor	DC	CHN	EAsia	1_D-CB	0
IS12782	ICRISAT	Landrace	S.bicolor	bicolor	DB	TUR	MedB	NotAss	0
IS12784	ICRISAT	Landrace	S.bicolor	bicolor	B	TUR	MedB	NotAss	0
IS12786	ICRISAT	Landrace	S.bicolor	bicolor	B	TUR	MedB	5a_B	0
IS12810	ICRISAT	Landrace	S.bicolor	bicolor	B	TUR	MedB	NotAss	0
IS12816	ICRISAT	Landrace	S.bicolor	bicolor	B	TUR	MedB	NotAss	0
IS12833	ICRISAT	Landrace	S.bicolor	bicolor	CB	TUR	MedB	NotAss	0
IS12835	ICRISAT	Landrace	S.bicolor	bicolor	KC	TUR	MedB	10_K	0
IS12837	ICRISAT	Landrace	S.bicolor	bicolor	B	TUR	MedB	5a_B	0
IS12839	ICRISAT	Landrace	S.bicolor	bicolor	DB	TUR	MedB	NotAss	0
IS12840	ICRISAT	Landrace	S.bicolor	bicolor	B	TUR	MedB	NotAss	0
IS12842	ICRISAT	Landrace	S.bicolor	bicolor	B	TUR	MedB	NotAss	0
IS12845	ICRISAT	Landrace	S.bicolor	bicolor	B	TUR	MedB	NotAss	0
IS12848	ICRISAT	Landrace	S.bicolor	bicolor	DC	TUR	MedB	NotAss	0
IS12852	ICRISAT	Landrace	S.bicolor	bicolor	B	TUR	MedB	NotAss	0
IS12855	ICRISAT	Landrace	S.bicolor	bicolor	DB	TUR	MedB	NotAss	0
IS12862	ICRISAT	Landrace	S.bicolor	bicolor	B	TUR	MedB	NotAss	0
IS12883	ICRISAT	Landrace	S.bicolor	bicolor	D	IND	IND	NotAss	0
IS1293	ICRISAT	Landrace	S.bicolor	bicolor	GC	ZAF	SAfrica	10_K	0
IS12937	ICRISAT	Landrace	S.bicolor	bicolor	K	ETH	EAfrica	2_D-B	0
IS12945	ICRISAT	Landrace	S.bicolor	bicolor	K	NIC	SAmerica	10_K	0
IS1295	ICRISAT	Landrace	S.bicolor	bicolor	GC	ZAF	SAfrica	10_K	0
IS12965	ICRISAT	Landrace	S.bicolor	bicolor	C	CUB	SAmerica	7_C	0
IS12967	ICRISAT	Landrace	S.bicolor	bicolor	DC	IND	IND	2_D-B	0
IS1301	ICRISAT	Landrace	S.bicolor	bicolor	C	AUS	AUS	10_K	0
IS13074	ICRISAT	Landrace	S.bicolor	bicolor	K	AUS	AUS	NotAss	0
IS131	ICRISAT	Breeding_material	S.bicolor	bicolor	KC	USA	NAmerica	8_C-D	0
IS13100	ICRISAT	Landrace	S.bicolor	bicolor	D	IND	IND	2_D-B	0
IS13122	ICRISAT	Landrace	S.bicolor	bicolor	B	PAK	IND	NotAss	0
IS13155	ICRISAT	Landrace	S.bicolor	bicolor	B	TUR	MedB	NotAss	0
IS1317	ICRISAT	Landrace	S.bicolor	bicolor	DB	TZN	EAfrica	2_D-B	0
IS13171	ICRISAT	Landrace	S.bicolor	bicolor	C	ARG	SAmerica	NotAss	0
IS13181	ICRISAT	Landrace	S.bicolor	bicolor	CB	ARG	SAmerica	NotAss	0
IS13182	ICRISAT	Landrace	S.bicolor	bicolor	C	ARG	SAmerica	NotAss	0
IS13255	ICRISAT	Landrace	S.bicolor	bicolor	DC	IND	IND	NotAss	0
IS13264	ICRISAT	Landrace	S.bicolor	bicolor	B	IND	IND	NotAss	1
IS13265	ICRISAT	Landrace	S.bicolor	bicolor	K	IND	IND	10_K	0
IS13294	ICRISAT	Landrace	S.bicolor	bicolor	CB	VEN	SAmerica	NotAss	0
IS1331	ICRISAT	Landrace	S.bicolor	bicolor	KC	NGA	WAfrica	7_C	0
IS13401	ICRISAT	Landrace	S.bicolor	bicolor	C	ARG	SAmerica	10_K	0
IS13424	ICRISAT	Landrace	S.bicolor	bicolor	GC	ARG	SAmerica	NotAss	0
IS13481	ICRISAT	Landrace	S.bicolor	bicolor	GC	ZWE	SAfrica	9a9b_G	0
IS13486	ICRISAT	Landrace	S.bicolor	bicolor	D	ZWE	SAfrica	10_K	0
IS13508	ICRISAT	Landrace	S.bicolor	bicolor	K	ZWE	SAfrica	10_K	0
IS13526	ICRISAT	Landrace	S.bicolor	bicolor	B	MEX	SAmerica	4_D-DB-B	0
IS13549	ICRISAT	Landrace	S.bicolor	bicolor	CB	MEX	SAmerica	4_D-DB-B	0
IS13573	ICRISAT	Landrace	S.bicolor	bicolor	DC	AUS	AUS	NotAss	0
IS1360	ICRISAT	Landrace	S.bicolor	bicolor	C	IND	IND	NotAss	0
IS13642	ICRISAT	Landrace	S.bicolor	bicolor	C	UGA	EAfrica	7_C	0
IS13645	ICRISAT	Landrace	S.bicolor	bicolor	C	UGA	EAfrica	NotAss	0
IS13660	ICRISAT	Landrace	S.bicolor	bicolor	C	UGA	EAfrica	NotAss	0
IS13674	ICRISAT	Landrace	S.bicolor	bicolor	DB	UGA	EAfrica	2_D-B	0
IS13687	ICRISAT	Landrace	S.bicolor	bicolor	GC	UGA	EAfrica	NotAss	0
IS13728	ICRISAT	Landrace	S.bicolor	bicolor	B	CHN	EAsia	1_D-CB	0
IS13782	ICRISAT	Landrace	S.bicolor	bicolor	KD	ZAF	SAfrica	10_K	0
IS13784	ICRISAT	Landrace	S.bicolor	bicolor	K	ZAF	SAfrica	10_K	0
IS13785	ICRISAT	Landrace	S.bicolor	bicolor	K	ZAF	SAfrica	10_K	0
IS13799	ICRISAT	Landrace	S.bicolor	bicolor	KD	ZAF	SAfrica	10_K	0
IS13801	ICRISAT	Landrace	S.bicolor	bicolor	KC	ZAF	SAfrica	10_K	0
IS13803	ICRISAT	Landrace	S.bicolor	bicolor	K	ZAF	SAfrica	10_K	0
IS13806	ICRISAT	Landrace	S.bicolor	bicolor	K	ZAF	SAfrica	10_K	0
IS13807	ICRISAT	Landrace	S.bicolor	bicolor	K	ZAF	SAfrica	10_K	0
IS13811	ICRISAT	Landrace	S.bicolor	bicolor	DC	ZAF	SAfrica	10_K	0
IS13812	ICRISAT	Landrace	S.bicolor	bicolor	K	ZAF	SAfrica	10_K	0
IS13824	ICRISAT	Landrace	S.bicolor	bicolor	K	ZAF	SAfrica	10_K	0
IS13827	ICRISAT	Landrace	S.bicolor	bicolor	C	ZAF	SAfrica	NotAss	1
IS13837	ICRISAT	Landrace	S.bicolor	bicolor	K	ZAF	SAfrica	10_K	0
IS13840	ICRISAT	Landrace	S.bicolor	bicolor	K	ZAF	SAfrica	10_K	0
IS13847	ICRISAT	Landrace	S.bicolor	bicolor	DB	ZAF	SAfrica	4_D-DB-B	0
IS13857	ICRISAT	Landrace	S.bicolor	bicolor	K	ZAF	SAfrica	10_K	0
IS13860	ICRISAT	Landrace	S.bicolor	bicolor	K	ZAF	SAfrica	10_K	0
IS13863	ICRISAT	Landrace	S.bicolor	bicolor	K	ZAF	SAfrica	10_K	0
IS13868	ICRISAT	Landrace	S.bicolor	bicolor	K	ZAF	SAfrica	10_K	0
IS13871	ICRISAT	Landrace	S.bicolor	bicolor	K	ZAF	SAfrica	10_K	0
IS13872	ICRISAT	Landrace	S.bicolor	bicolor	D	ZAF	SAfrica	10_K	0
IS13876	ICRISAT	Landrace	S.bicolor	bicolor	K	ZAF	SAfrica	10_K	0
IS13878	ICRISAT	Landrace	S.bicolor	bicolor	K	ZAF	SAfrica	10_K	0
IS13893	ICRISAT	Landrace	S.bicolor	bicolor	KC	ZAF	SAfrica	10_K	0
IS13896	ICRISAT	Landrace	S.bicolor	bicolor	K	ZAF	SAfrica	10_K	0
IS13901	ICRISAT	Landrace	S.bicolor	bicolor	K	ZAF	SAfrica	10_K	0
IS13905	ICRISAT	Landrace	S.bicolor	bicolor	DB	ZAF	SAfrica	10_K	0
IS13906	ICRISAT	Landrace	S.bicolor	bicolor	K	ZAF	SAfrica	10_K	0
IS13909	ICRISAT	Landrace	S.bicolor	bicolor	K	ZAF	SAfrica	10_K	0
IS13911	ICRISAT	Landrace	S.bicolor	bicolor	K	ZAF	SAfrica	10_K	0
IS13916	ICRISAT	Landrace	S.bicolor	bicolor	C	ZAF	SAfrica	10_K	0
IS13918	ICRISAT	Landrace	S.bicolor	bicolor	K	ZAF	SAfrica	10_K	0
IS13919	ICRISAT	Landrace	S.bicolor	bicolor	KC	ZAF	SAfrica	10_K	0
IS13924	ICRISAT	Landrace	S.bicolor	bicolor	CB	ZAF	SAfrica	10_K	0
IS13928	ICRISAT	Landrace	S.bicolor	bicolor	KD	ZAF	SAfrica	10_K	0
IS13930	ICRISAT	Landrace	S.bicolor	bicolor	K	ZAF	SAfrica	10_K	0
IS13932	ICRISAT	Landrace	S.bicolor	bicolor	K	ZAF	SAfrica	10_K	0
IS13939	ICRISAT	Landrace	S.bicolor	bicolor	K	ZAF	SAfrica	10_K	0
IS13949	ICRISAT	Landrace	S.bicolor	bicolor	K	ZAF	SAfrica	10_K	0
IS13953	ICRISAT	Landrace	S.bicolor	bicolor	KC	ZAF	SAfrica	10_K	0
IS13954	ICRISAT	Landrace	S.bicolor	bicolor	C	ZAF	SAfrica	10_K	0
IS13959	ICRISAT	Landrace	S.bicolor	bicolor	K	ZAF	SAfrica	10_K	0
IS13968	ICRISAT	Landrace	S.bicolor	bicolor	C	ZAF	SAfrica	10_K	0
IS13971	ICRISAT	Landrace	S.bicolor	bicolor	C	ZAF	SAfrica	10_K	0
IS13975	ICRISAT	Landrace	S.bicolor	bicolor	KD	ZAF	SAfrica	10_K	0
IS13980	ICRISAT	Landrace	S.bicolor	bicolor	K	ZAF	SAfrica	10_K	0
IS13981	ICRISAT	Landrace	S.bicolor	bicolor	K	ZAF	SAfrica	10_K	0
IS13987	ICRISAT	Landrace	S.bicolor	bicolor	K	ZAF	SAfrica	10_K	0
IS13993	ICRISAT	Landrace	S.bicolor	bicolor	KC	ZAF	SAfrica	10_K	0
IS13994	ICRISAT	Landrace	S.bicolor	bicolor	K	ZAF	SAfrica	10_K	0
IS13995	ICRISAT	Landrace	S.bicolor	bicolor	K	ZAF	SAfrica	10_K	0
IS13998	ICRISAT	Landrace	S.bicolor	bicolor	K	ZAF	SAfrica	10_K	0
IS13999	ICRISAT	Landrace	S.bicolor	bicolor	K	ZAF	SAfrica	10_K	0
IS14000	ICRISAT	Landrace	S.bicolor	bicolor	K	ZAF	SAfrica	10_K	0
IS14010	ICRISAT	Landrace	S.bicolor	bicolor	K	ZAF	SAfrica	NotAss	0
IS14012	ICRISAT	Landrace	S.bicolor	bicolor	C	ZAF	SAfrica	7_C	0
IS14013	ICRISAT	Landrace	S.bicolor	bicolor	B	ZAF	SAfrica	NotAss	0
IS14090	ICRISAT	Landrace	S.bicolor	bicolor	C	ARG	SAmerica	NotAss	0
IS14093	ICRISAT	Landrace	S.bicolor	bicolor	KB	ZAF	SAfrica	NotAss	0
IS1410	ICRISAT	Landrace	S.bicolor	bicolor	DB	IND	IND	2_D-B	0
IS1415	ICRISAT	Landrace	S.bicolor	bicolor	D	IND	IND	2_D-B	0
IS14206	ICRISAT	Landrace	S.bicolor	bicolor	B	AUS	AUS	NotAss	1
IS14276	ICRISAT	Landrace	S.bicolor	bicolor	C	ZAF	SAfrica	8_C-D	1
IS14290	ICRISAT	Landrace	S.bicolor	bicolor	KD	BWA	SAfrica	NotAss	0
IS14293	ICRISAT	Landrace	S.bicolor	bicolor	KC	BWA	SAfrica	10_K	0
IS14294	ICRISAT	Landrace	S.bicolor	bicolor	KD	ZAF	SAfrica	10_K	0
IS14296	ICRISAT	Landrace	S.bicolor	bicolor	DC	ZAF	SAfrica	10_K	0
IS14298	ICRISAT	Landrace	S.bicolor	bicolor	B	ZAF	SAfrica	NotAss	1
IS14309	ICRISAT	Landrace	S.bicolor	bicolor	KC	ZAF	SAfrica	10_K	0
IS14311	ICRISAT	Landrace	S.bicolor	bicolor	K	ZAF	SAfrica	10_K	0
IS14318	ICRISAT	Landrace	S.bicolor	bicolor	B	SWZ	SAfrica	9a9b_G	0
IS14323	ICRISAT	Landrace	S.bicolor	bicolor	KC	BWA	SAfrica	10_K	0
IS14326	ICRISAT	Landrace	S.bicolor	bicolor	DC	BWA	SAfrica	10_K	0
IS14327	ICRISAT	Landrace	S.bicolor	bicolor	KD	BWA	SAfrica	NotAss	0
IS14333	ICRISAT	Landrace	S.bicolor	bicolor	G	ZAF	SAfrica	9a9b_G	0
IS14391	ICRISAT	Landrace	S.bicolor	bicolor	DC	SWZ	SAfrica	10_K	0
IS14392	ICRISAT	Landrace	S.bicolor	bicolor	CB	ZAF	SAfrica	10_K	0
IS14432	ICRISAT	Landrace	S.bicolor	bicolor	CB	LSO	SAfrica	NotAss	0
IS14433	ICRISAT	Landrace	S.bicolor	bicolor	KC	LSO	SAfrica	NotAss	0
IS14440	ICRISAT	Landrace	S.bicolor	bicolor	CB	LSO	SAfrica	NotAss	0
IS14446	ICRISAT	Landrace	S.bicolor	bicolor	GC	SDN	EAfrica	NotAss	1
IS14449	ICRISAT	Landrace	S.bicolor	bicolor	B	SDN	EAfrica	NotAss	1
IS14463	ICRISAT	wild	S.bicolor	drummondii	drummondii	SDN	EAfrica	NotAss	0
IS14529	ICRISAT	Landrace	S.bicolor	bicolor	C	UGA	EAfrica	7_C	0
IS14532	ICRISAT	Landrace	S.bicolor	bicolor	B	KEN	EAfrica	NotAss	0
IS14534	ICRISAT	Landrace	S.bicolor	bicolor	GC	KEN	EAfrica	NotAss	0
IS14535	ICRISAT	Landrace	S.bicolor	bicolor	GC	KEN	EAfrica	NotAss	1
IS14548	ICRISAT	Landrace	S.bicolor	bicolor	C	ETH	EAfrica	NotAss	0
IS14556	ICRISAT	Landrace	S.bicolor	bicolor	GC	ETH	EAfrica	NotAss	1
IS14584	ICRISAT	Landrace	S.bicolor	bicolor	D	ETH	EAfrica	NotAss	0
IS14594	ICRISAT	Landrace	S.bicolor	bicolor	D	ETH	EAfrica	3_D	0
IS1468	ICRISAT	Landrace	S.bicolor	bicolor	D	IND	IND	2_D-B	0
IS14729	ICRISAT	Landrace	S.bicolor	bicolor	C	ETH	EAfrica	NotAss	0
IS14730	ICRISAT	Landrace	S.bicolor	bicolor	GC	ETH	EAfrica	NotAss	0
IS14735	ICRISAT	Landrace	S.bicolor	bicolor	D	ETH	EAfrica	NotAss	1
IS14744	ICRISAT	Landrace	S.bicolor	bicolor	GC	ETH	EAfrica	NotAss	0
IS14779	ICRISAT	Landrace	S.bicolor	bicolor	C	CMR	CAfrica	8_C-D	0
IS1478	ICRISAT	Landrace	S.bicolor	bicolor	D	IND	IND	2_D-B	0
IS14790	ICRISAT	Landrace	S.bicolor	bicolor	D	CMR	CAfrica	NotAss	0
IS14816	ICRISAT	Landrace	S.bicolor	bicolor	C	CMR	CAfrica	7_C	0
IS14820	ICRISAT	Landrace	S.bicolor	bicolor	C	CMR	CAfrica	7_C	0
IS14821	ICRISAT	Landrace	S.bicolor	bicolor	C	CMR	CAfrica	7_C	0
IS14830	ICRISAT	Landrace	S.bicolor	bicolor	C	CMR	CAfrica	6_G	1
IS14834	ICRISAT	Landrace	S.bicolor	bicolor	C	CMR	CAfrica	7_C	0
IS14835	ICRISAT	Landrace	S.bicolor	bicolor	C	CMR	CAfrica	7_C	0
IS14844	ICRISAT	Landrace	S.bicolor	bicolor	D	CMR	CAfrica	6_G	0
IS14861	ICRISAT	Landrace	S.bicolor	bicolor	C	CMR	CAfrica	6_G	0
IS14900	ICRISAT	Landrace	S.bicolor	bicolor	DC	CMR	CAfrica	6_G	0
IS14901	ICRISAT	Landrace	S.bicolor	bicolor	C	CMR	CAfrica	7_C	0
IS14902	ICRISAT	Landrace	S.bicolor	bicolor	C	CMR	CAfrica	7_C	0
IS14904	ICRISAT	Landrace	S.bicolor	bicolor	C	CMR	CAfrica	6_G	0
IS14934	ICRISAT	Landrace	S.bicolor	bicolor	CB	CMR	CAfrica	NotAss	0
IS14942	ICRISAT	Landrace	S.bicolor	bicolor	C	CMR	CAfrica	7_C	0
IS14960	ICRISAT	Landrace	S.bicolor	bicolor	DC	CMR	CAfrica	6_G	0
IS14963	ICRISAT	Landrace	S.bicolor	bicolor	C	CMR	CAfrica	7_C	1
IS14999	ICRISAT	Landrace	S.bicolor	bicolor	DC	CMR	CAfrica	NotAss	0
IS15008	ICRISAT	Landrace	S.bicolor	bicolor	C	CMR	CAfrica	7_C	0
IS15029	ICRISAT	Landrace	S.bicolor	bicolor	C	CMR	CAfrica	NotAss	0
IS15061	ICRISAT	Landrace	S.bicolor	bicolor	C	CMR	CAfrica	7_C	0
IS15072	ICRISAT	Landrace	S.bicolor	bicolor	C	CMR	CAfrica	7_C	0
IS15088	ICRISAT	Landrace	S.bicolor	bicolor	C	CMR	CAfrica	7_C	0
IS15102	ICRISAT	Landrace	S.bicolor	bicolor	C	CMR	CAfrica	7_C	0
IS15107	ICRISAT	Landrace	S.bicolor	bicolor	C	CMR	CAfrica	7_C	0
IS15121	ICRISAT	Landrace	S.bicolor	bicolor	C	CMR	CAfrica	7_C	0
IS15123	ICRISAT	Landrace	S.bicolor	bicolor	C	CMR	CAfrica	7_C	0
IS15142	ICRISAT	Landrace	S.bicolor	bicolor	C	CMR	CAfrica	7_C	0
IS15161	ICRISAT	Landrace	S.bicolor	bicolor	C	CMR	CAfrica	7_C	0
IS15170	ICRISAT	Landrace	S.bicolor	bicolor	C	CMR	CAfrica	NotAss	0
IS15222	ICRISAT	Landrace	S.bicolor	bicolor	DC	CMR	CAfrica	6_G	0
IS15264	ICRISAT	Landrace	S.bicolor	bicolor	C	CMR	CAfrica	NotAss	0
IS15266	ICRISAT	Landrace	S.bicolor	bicolor	C	CMR	CAfrica	NotAss	0
IS1532	ICRISAT	Landrace	S.bicolor	bicolor	D	IND	IND	2_D-B	0
IS15330	ICRISAT	Landrace	S.bicolor	bicolor	DC	CMR	CAfrica	NotAss	0
IS15332	ICRISAT	Landrace	S.bicolor	bicolor	C	CMR	CAfrica	7_C	0
IS15336	ICRISAT	Landrace	S.bicolor	bicolor	C	CMR	CAfrica	7_C	0
IS15337	ICRISAT	Landrace	S.bicolor	bicolor	D	CMR	CAfrica	NotAss	0
IS15365	ICRISAT	Landrace	S.bicolor	bicolor	GC	CMR	CAfrica	6_G	0
IS15405	ICRISAT	Landrace	S.bicolor	bicolor	C	CMR	CAfrica	NotAss	0
IS15428	ICRISAT	Landrace	S.bicolor	bicolor	C	CMR	CAfrica	7_C	1
IS15436	ICRISAT	Landrace	S.bicolor	bicolor	C	CMR	CAfrica	NotAss	0
IS15448	ICRISAT	Landrace	S.bicolor	bicolor	C	CMR	CAfrica	7_C	0
IS15455	ICRISAT	Landrace	S.bicolor	bicolor	C	CMR	CAfrica	7_C	0
IS15466	ICRISAT	Landrace	S.bicolor	bicolor	C	CMR	CAfrica	NotAss	1
IS1547	ICRISAT	Landrace	S.bicolor	bicolor	DB	IND	IND	2_D-B	0
IS15472	ICRISAT	Landrace	S.bicolor	bicolor	G	CMR	CAfrica	6_G	0
IS15478	ICRISAT	Landrace	S.bicolor	bicolor	GC	CMR	CAfrica	6_G	1
IS15479	ICRISAT	Landrace	S.bicolor	bicolor	DC	CMR	CAfrica	NotAss	0
IS1549	ICRISAT	Landrace	S.bicolor	bicolor	D	IND	IND	2_D-B	0
IS15526	ICRISAT	Landrace	S.bicolor	bicolor	C	CMR	CAfrica	7_C	1
IS15554	ICRISAT	Landrace	unknown	unknown	C	CMR	CAfrica	7_C	0
IS15569	ICRISAT	Landrace	S.bicolor	bicolor	DC	CMR	CAfrica	NotAss	0
IS15574	ICRISAT	Landrace	S.bicolor	bicolor	GC	CMR	CAfrica	6_G	0
IS15602	ICRISAT	Landrace	S.bicolor	bicolor	DC	CMR	CAfrica	NotAss	0
IS15606	ICRISAT	Landrace	S.bicolor	bicolor	C	CMR	CAfrica	7_C	0
IS15610	ICRISAT	Landrace	S.bicolor	bicolor	C	CMR	CAfrica	7_C	0
IS15633	ICRISAT	Landrace	S.bicolor	bicolor	C	CMR	CAfrica	7_C	0
IS1564	ICRISAT	Landrace	S.bicolor	bicolor	KB	IND	IND	10_K	0
IS15650	ICRISAT	Landrace	S.bicolor	bicolor	C	CMR	CAfrica	7_C	0
IS15665	ICRISAT	Breeding_material	S.bicolor	bicolor	C	CMR	CAfrica	7_C	0
IS15670	ICRISAT	Landrace	S.bicolor	bicolor	C	CMR	CAfrica	7_C	0
IS15672	ICRISAT	Landrace	S.bicolor	bicolor	G	CMR	CAfrica	6_G	0
IS15680	ICRISAT	Landrace	S.bicolor	bicolor	C	CMR	CAfrica	NotAss	0
IS15696	ICRISAT	Landrace	S.bicolor	bicolor	C	CMR	CAfrica	7_C	0
IS15706	ICRISAT	Landrace	S.bicolor	bicolor	C	CMR	CAfrica	7_C	0
IS15744	ICRISAT	Landrace	S.bicolor	bicolor	DC	CMR	CAfrica	NotAss	0
IS15753	ICRISAT	Landrace	S.bicolor	bicolor	C	CMR	CAfrica	NotAss	0
IS15770	ICRISAT	Landrace	S.bicolor	bicolor	DC	CMR	CAfrica	NotAss	0
IS15777	ICRISAT	Landrace	S.bicolor	bicolor	DC	CMR	CAfrica	NotAss	0
IS15800	ICRISAT	Landrace	S.bicolor	bicolor	C	CMR	CAfrica	7_C	0
IS15813	ICRISAT	Landrace	S.bicolor	bicolor	C	CMR	CAfrica	7_C	0
IS15831	ICRISAT	Landrace	S.bicolor	bicolor	GC	CMR	CAfrica	NotAss	0
IS15845	ICRISAT	Landrace	S.bicolor	bicolor	C	CMR	CAfrica	7_C	0
IS15858	ICRISAT	Landrace	S.bicolor	bicolor	C	CMR	CAfrica	NotAss	0
IS15873	ICRISAT	Landrace	S.bicolor	bicolor	C	CMR	CAfrica	NotAss	0
IS15884	ICRISAT	Landrace	S.bicolor	bicolor	C	CMR	CAfrica	NotAss	0
IS15912	ICRISAT	Landrace	S.bicolor	bicolor	C	CMR	CAfrica	7_C	0
IS15918	ICRISAT	Landrace	S.bicolor	bicolor	G	CMR	CAfrica	6_G	0
IS15931	ICRISAT	Landrace	S.bicolor	bicolor	G	CMR	CAfrica	6_G	0
IS15941	ICRISAT	Landrace	S.bicolor	bicolor	DC	CMR	CAfrica	NotAss	0
IS15945	ICRISAT	Landrace	S.bicolor	bicolor	GC	CMR	CAfrica	6_G	0
IS16014	ICRISAT	Landrace	S.bicolor	bicolor	DC	CMR	CAfrica	NotAss	0
IS16039	ICRISAT	Landrace	S.bicolor	bicolor	GC	CMR	CAfrica	6_G	0
IS16050	ICRISAT	Landrace	S.bicolor	bicolor	C	CMR	CAfrica	7_C	0
IS16056	ICRISAT	Landrace	S.bicolor	bicolor	D	CMR	CAfrica	NotAss	0
IS16058	ICRISAT	Landrace	S.bicolor	bicolor	GC	CMR	CAfrica	6_G	0
IS16069	ICRISAT	Landrace	S.bicolor	bicolor	C	CMR	CAfrica	NotAss	0
IS16118	ICRISAT	Landrace	S.bicolor	bicolor	G	CMR	CAfrica	6_G	0
IS16124	ICRISAT	Landrace	S.bicolor	bicolor	C	CMR	CAfrica	7_C	0
IS16151	ICRISAT	Landrace	S.bicolor	bicolor	CB	CMR	CAfrica	NotAss	0
IS16169	ICRISAT	Landrace	S.bicolor	bicolor	C	CMR	CAfrica	7_C	0
IS16174	ICRISAT	Landrace	S.bicolor	bicolor	GB	CMR	CAfrica	6_G	0
IS16202	ICRISAT	Landrace	S.bicolor	bicolor	C	CMR	CAfrica	7_C	0
IS16219	ICRISAT	Landrace	S.bicolor	bicolor	C	CMR	CAfrica	7_C	0
IS16230	ICRISAT	Landrace	S.bicolor	bicolor	C	CMR	CAfrica	7_C	0
IS16231	ICRISAT	Landrace	S.bicolor	bicolor	C	CMR	CAfrica	7_C	0
IS16237	ICRISAT	Landrace	S.bicolor	bicolor	C	CMR	CAfrica	7_C	0
IS16263	ICRISAT	Landrace	S.bicolor	bicolor	C	CMR	CAfrica	7_C	0
IS16320	ICRISAT	Landrace	S.bicolor	bicolor	G	CMR	CAfrica	6_G	0
IS16382	ICRISAT	Landrace	S.bicolor	bicolor	G	CMR	CAfrica	6_G	0
IS16411	ICRISAT	Landrace	S.bicolor	bicolor	DC	CMR	CAfrica	NotAss	0
IS16450	ICRISAT	Landrace	S.bicolor	bicolor	G	CMR	CAfrica	6_G	0
IS16476	ICRISAT	Landrace	S.bicolor	bicolor	G	CMR	CAfrica	6_G	0
IS16485	ICRISAT	Landrace	S.bicolor	bicolor	GB	CMR	CAfrica	NotAss	0
IS16503	ICRISAT	Landrace	S.bicolor	bicolor	CB	CMR	CAfrica	6_G	0
IS16528	ICRISAT	Landrace	S.bicolor	bicolor	G	CMR	CAfrica	6_G	0
IS16532	ICRISAT	Landrace	S.bicolor	bicolor	G	CMR	CAfrica	6_G	0
IS16533	ICRISAT	Landrace	S.bicolor	bicolor	D	CMR	CAfrica	NotAss	0
IS16548	ICRISAT	Landrace	S.bicolor	bicolor	GC	CMR	CAfrica	NotAss	0
IS16592	ICRISAT	Landrace	S.bicolor	bicolor	G	CMR	CAfrica	6_G	0
IS16600	ICRISAT	Landrace	S.bicolor	bicolor	GC	CMR	CAfrica	6_G	0
IS16605	ICRISAT	Landrace	S.bicolor	bicolor	G	CMR	CAfrica	6_G	0
IS16622	ICRISAT	Landrace	S.bicolor	bicolor	C	CMR	CAfrica	6_G	0
IS16636	ICRISAT	Landrace	S.bicolor	bicolor	C	CMR	CAfrica	NotAss	0
IS16647	ICRISAT	Landrace	S.bicolor	bicolor	G	CMR	CAfrica	6_G	0
IS16653	ICRISAT	Landrace	S.bicolor	bicolor	C	CMR	CAfrica	7_C	0
IS16656	ICRISAT	Landrace	S.bicolor	bicolor	GC	CMR	CAfrica	6_G	0
IS16673	ICRISAT	Landrace	S.bicolor	bicolor	DC	CMR	CAfrica	6_G	0
IS17141	ICRISAT	Landrace	S.bicolor	bicolor	DC	NGA	WAfrica	7_C	0
IS1724	ICRISAT	Landrace	S.bicolor	bicolor	DC	USA	NAmerica	NotAss	0
IS17593	ICRISAT	Landrace	S.bicolor	bicolor	D	YEM	MidE	NotAss	1
IS17595	ICRISAT	Landrace	S.bicolor	bicolor	DC	YEM	MidE	NotAss	0
IS17601	ICRISAT	Landrace	S.bicolor	bicolor	C	YEM	MidE	NotAss	0
IS17605	ICRISAT	Landrace	S.bicolor	bicolor	D	YEM	MidE	NotAss	0
IS17610	ICRISAT	Landrace	S.bicolor	bicolor	G	GHA	WAfrica	6_G	0
IS17612	ICRISAT	Landrace	S.bicolor	bicolor	G	GHA	WAfrica	NotAss	0
IS17618	ICRISAT	Landrace	S.bicolor	bicolor	G	GHA	WAfrica	6_G	0
IS17622	ICRISAT	Landrace	S.bicolor	bicolor	C	GHA	WAfrica	NotAss	0
IS17645	ICRISAT	Landrace	S.bicolor	bicolor	G	GHA	WAfrica	6_G	0
IS17651	ICRISAT	Landrace	S.bicolor	bicolor	G	GHA	WAfrica	6_G	0
IS17652	ICRISAT	Landrace	S.bicolor	bicolor	G	GHA	WAfrica	6_G	0
IS17701	ICRISAT	Landrace	S.bicolor	bicolor	G	IND	IND	NotAss	0
IS17734	ICRISAT	Landrace	S.bicolor	bicolor	CB	IND	IND	2_D-B	0
IS17738	ICRISAT	Landrace	S.bicolor	bicolor	D	IND	IND	2_D-B	0
IS17741	ICRISAT	Landrace	S.bicolor	bicolor	D	IND	IND	2_D-B	0
IS17742	ICRISAT	Landrace	S.bicolor	bicolor	D	IND	IND	2_D-B	0
IS17745	ICRISAT	Landrace	S.bicolor	bicolor	D	IND	IND	2_D-B	0
IS17764	ICRISAT	Landrace	S.bicolor	bicolor	D	IND	IND	2_D-B	0
IS17775	ICRISAT	Landrace	S.bicolor	bicolor	D	IND	IND	2_D-B	0
IS17786	ICRISAT	Landrace	S.bicolor	bicolor	D	IND	IND	2_D-B	0
IS17787	ICRISAT	Landrace	S.bicolor	bicolor	CB	IND	IND	2_D-B	0
IS17795	ICRISAT	Landrace	S.bicolor	bicolor	D	IND	IND	2_D-B	0
IS17798	ICRISAT	Landrace	S.bicolor	bicolor	DC	IND	IND	2_D-B	0
IS17811	ICRISAT	Landrace	S.bicolor	bicolor	G	IND	IND	NotAss	0
IS17820	ICRISAT	Landrace	S.bicolor	bicolor	G	IND	IND	9a_G	0
IS17860	ICRISAT	Landrace	S.bicolor	bicolor	GC	IND	IND	NotAss	0
IS17876	ICRISAT	Landrace	S.bicolor	bicolor	G	IND	IND	9a_G	0
IS17881	ICRISAT	Landrace	S.bicolor	bicolor	GD	IND	IND	9a_G	0
IS17883	ICRISAT	Landrace	S.bicolor	bicolor	G	IND	IND	9a_G	0
IS17903	ICRISAT	Landrace	S.bicolor	bicolor	G	IND	IND	9a_G	0
IS17921	ICRISAT	Landrace	S.bicolor	bicolor	B	IND	IND	2_D-B	0
IS17941	ICRISAT	Landrace	S.bicolor	bicolor	C	IND	IND	NotAss	0
IS17942	ICRISAT	Landrace	S.bicolor	bicolor	D	IND	IND	2_D-B	0
IS17947	ICRISAT	Landrace	S.bicolor	bicolor	D	IND	IND	2_D-B	0
IS17948	ICRISAT	Landrace	S.bicolor	bicolor	B	IND	IND	2_D-B	0
IS17954	ICRISAT	Landrace	S.bicolor	bicolor	D	IND	IND	2_D-B	0
IS17980	ICRISAT	Landrace	S.bicolor	bicolor	D	IND	IND	2_D-B	0
IS17989	ICRISAT	Landrace	S.bicolor	bicolor	D	IND	IND	2_D-B	0
IS17997	ICRISAT	Landrace	S.bicolor	bicolor	DB	IND	IND	2_D-B	0
IS17999	ICRISAT	Landrace	S.bicolor	bicolor	DC	IND	IND	2_D-B	0
IS18011	ICRISAT	Landrace	S.bicolor	bicolor	D	IND	IND	2_D-B	0
IS18016	ICRISAT	Landrace	S.bicolor	bicolor	DB	IND	IND	2_D-B	0
IS18032	ICRISAT	Landrace	S.bicolor	bicolor	D	IND	IND	2_D-B	0
IS18039	ICRISAT	Landrace	S.bicolor	bicolor	DB	IND	IND	2_D-B	0
IS18041	ICRISAT	Landrace	S.bicolor	bicolor	D	IND	IND	2_D-B	0
IS18050	ICRISAT	Landrace	S.bicolor	bicolor	D	IND	IND	2_D-B	0
IS18055	ICRISAT	Landrace	S.bicolor	bicolor	D	IND	IND	2_D-B	0
IS18235	ICRISAT	Landrace	S.bicolor	bicolor	DC	BGD	IND	NotAss	0
IS18238	ICRISAT	Landrace	S.bicolor	bicolor	DC	BGD	IND	NotAss	0
IS18263	ICRISAT	Landrace	S.bicolor	bicolor	G	BFA	WAfrica	6_G	0
IS18293	ICRISAT	Landrace	S.bicolor	bicolor	C	NER	WAfrica	NotAss	0
IS18331	ICRISAT	Breeding_material	S.bicolor	bicolor	D	IND	IND	2_D-B	0
IS18339	ICRISAT	Breeding_material	S.bicolor	bicolor	D	IND	IND	2_D-B	0
IS18363	ICRISAT	Breeding_material	S.bicolor	bicolor	D	IND	IND	2_D-B	0
IS18366	ICRISAT	Breeding_material	S.bicolor	bicolor	D	IND	IND	2_D-B	0
IS18368	ICRISAT	Breeding_material	S.bicolor	bicolor	D	IND	IND	2_D-B	0
IS18369	ICRISAT	Breeding_material	S.bicolor	bicolor	D	IND	IND	2_D-B	0
IS18371	ICRISAT	Breeding_material	S.bicolor	bicolor	D	IND	IND	2_D-B	0
IS18467	ICRISAT	Advanced_cultivar	S.bicolor	bicolor	C	IND	IND	NotAss	0
IS18468	ICRISAT	Advanced_cultivar	S.bicolor	bicolor	D	IND	IND	NotAss	0
IS18473	ICRISAT	Advanced_cultivar	S.bicolor	bicolor	GD	IND	IND	NotAss	0
IS18475	ICRISAT	Breeding_material	S.bicolor	bicolor	D	IND	IND	NotAss	0
IS18484	ICRISAT	Advanced_cultivar	S.bicolor	bicolor	GC	IND	IND	NotAss	0
IS18488	ICRISAT	Breeding_material	S.bicolor	bicolor	DB	IND	IND	NotAss	0
IS18520	ICRISAT	Landrace	S.bicolor	bicolor	C	UGA	EAfrica	NotAss	0
IS18521	ICRISAT	Landrace	S.bicolor	bicolor	C	USA	NAmerica	NotAss	0
IS18551	ICRISAT	Breeding_material	S.bicolor	bicolor	D	ETH	EAfrica	2_D-B	1
IS18564	ICRISAT	Breeding_material	S.bicolor	bicolor	C	UGA	EAfrica	7_C	0
IS18573	ICRISAT	Breeding_material	S.bicolor	bicolor	B	NGA	WAfrica	2_D-B	0
IS18577	ICRISAT	Breeding_material	S.bicolor	bicolor	B	NGA	WAfrica	2_D-B	0
IS18578	ICRISAT	Breeding_material	S.bicolor	bicolor	B	NGA	WAfrica	2_D-B	0
IS18579	ICRISAT	Breeding_material	S.bicolor	bicolor	D	NGA	WAfrica	2_D-B	0
IS18584	ICRISAT	Breeding_material	S.bicolor	bicolor	D	NGA	WAfrica	2_D-B	0
IS18585	ICRISAT	Breeding_material	S.bicolor	bicolor	DB	NGA	WAfrica	2_D-B	0
IS18662	ICRISAT	Breeding_material	S.bicolor	bicolor	DC	IND	IND	NotAss	0
IS18698	ICRISAT	Breeding_material	S.bicolor	bicolor	C	USA	NAmerica	NotAss	1
IS18717	ICRISAT	Breeding_material	S.bicolor	bicolor	D	IND	IND	NotAss	0
IS18728	ICRISAT	Breeding_material	S.bicolor	bicolor	GC	USA	NAmerica	NotAss	0
IS18733	ICRISAT	Breeding_material	S.bicolor	bicolor	GC	USA	NAmerica	NotAss	0
IS18758	ICRISAT	Landrace	S.bicolor	bicolor	GC	ETH	EAfrica	NotAss	0
IS18762	ICRISAT	Landrace	S.bicolor	bicolor	DC	IND	IND	2_D-B	0
IS18813	ICRISAT	wild	S.bicolor	0	unknown	EGY	MedB	NotAss	1
IS18874	ICRISAT	wild	S.bicolor	verticilliflorum	verticilliflorum	USA	NAmerica	NotAss	1
IS18882	ICRISAT	wild	S.bicolor	0	unknown	USA	NAmerica	NotAss	0
IS18919	ICRISAT	wild	S.bicolor	drummondii	drummondii	SDN	EAfrica	NotAss	1
IS18922	ICRISAT	wild	S.bicolor	drummondii	drummondii	SDN	EAfrica	NotAss	1
IS18931	ICRISAT	wild	S.bicolor	0	unknown	USA	NAmerica	NotAss	0
IS19001	ICRISAT	Landrace	S.bicolor	bicolor	DB	SDN	EAfrica	NotAss	0
IS19006	ICRISAT	Landrace	S.bicolor	bicolor	DC	SDN	EAfrica	NotAss	0
IS19008	ICRISAT	Landrace	S.bicolor	bicolor	D	SDN	EAfrica	NotAss	0
IS19016	ICRISAT	Landrace	S.bicolor	bicolor	C	SDN	EAfrica	NotAss	1
IS19024	ICRISAT	Landrace	S.bicolor	bicolor	D	SDN	EAfrica	NotAss	0
IS19032	ICRISAT	Landrace	S.bicolor	bicolor	GC	SDN	EAfrica	NotAss	0
IS19041	ICRISAT	Landrace	S.bicolor	bicolor	C	SDN	EAfrica	NotAss	1
IS19053	ICRISAT	Landrace	S.bicolor	bicolor	GC	SDN	EAfrica	NotAss	1
IS19076	ICRISAT	Landrace	S.bicolor	bicolor	CB	SDN	EAfrica	NotAss	0
IS19081	ICRISAT	Landrace	S.bicolor	bicolor	C	SDN	EAfrica	NotAss	0
IS19092	ICRISAT	Landrace	S.bicolor	bicolor	DC	SDN	EAfrica	NotAss	0
IS19101	ICRISAT	Landrace	S.bicolor	bicolor	GC	SDN	EAfrica	NotAss	0
IS19104	ICRISAT	Landrace	S.bicolor	bicolor	DB	SDN	EAfrica	NotAss	0
IS19107	ICRISAT	Landrace	S.bicolor	bicolor	CB	SDN	EAfrica	NotAss	0
IS19117	ICRISAT	Landrace	S.bicolor	bicolor	GC	SDN	EAfrica	NotAss	0
IS19120	ICRISAT	Landrace	S.bicolor	bicolor	G	SDN	EAfrica	NotAss	0
IS19126	ICRISAT	Landrace	S.bicolor	bicolor	D	SDN	EAfrica	NotAss	1
IS19130	ICRISAT	Landrace	S.bicolor	bicolor	CB	SDN	EAfrica	NotAss	0
IS19153	ICRISAT	Landrace	S.bicolor	bicolor	D	SDN	EAfrica	NotAss	0
IS19155	ICRISAT	Landrace	S.bicolor	bicolor	D	SDN	EAfrica	NotAss	0
IS19160	ICRISAT	Landrace	S.bicolor	bicolor	C	SDN	EAfrica	NotAss	0
IS19204	ICRISAT	Landrace	S.bicolor	bicolor	D	SDN	EAfrica	NotAss	0
IS19208	ICRISAT	Landrace	S.bicolor	bicolor	D	SDN	EAfrica	NotAss	0
IS19214	ICRISAT	Landrace	S.bicolor	bicolor	GC	SDN	EAfrica	NotAss	0
IS19223	ICRISAT	Landrace	S.bicolor	bicolor	D	SDN	EAfrica	NotAss	0
IS19243	ICRISAT	Landrace	S.bicolor	bicolor	GD	SDN	EAfrica	NotAss	0
IS19261	ICRISAT	Landrace	S.bicolor	bicolor	D	SDN	EAfrica	NotAss	0
IS19262	ICRISAT	Landrace	S.bicolor	bicolor	GC	SDN	EAfrica	NotAss	1
IS19273	ICRISAT	Landrace	S.bicolor	bicolor	C	SDN	EAfrica	NotAss	0
IS19380	ICRISAT	Landrace	S.bicolor	bicolor	GC	SDN	EAfrica	NotAss	0
IS19389	ICRISAT	Landrace	S.bicolor	bicolor	C	BGD	IND	NotAss	0
IS194	ICRISAT	Breeding_material	S.bicolor	bicolor	K	USA	NAmerica	10_K	0
IS19418	ICRISAT	Landrace	S.bicolor	bicolor	C	ETH	EAfrica	NotAss	1
IS19429	ICRISAT	Landrace	S.bicolor	bicolor	CB	CHN	EAsia	NotAss	0
IS19431	ICRISAT	Landrace	S.bicolor	bicolor	GC	CHN	EAsia	1_D-CB	0
IS19433	ICRISAT	Landrace	S.bicolor	bicolor	CB	CHN	EAsia	1_D-CB	0
IS19439	ICRISAT	Landrace	S.bicolor	bicolor	GC	BWA	SAfrica	10_K	0
IS19440	ICRISAT	Landrace	S.bicolor	bicolor	DC	BWA	SAfrica	10_K	0
IS19445	ICRISAT	Landrace	S.bicolor	bicolor	DC	BWA	SAfrica	10_K	0
IS19447	ICRISAT	Landrace	S.bicolor	bicolor	GB	BWA	SAfrica	10_K	0
IS19448	ICRISAT	Landrace	S.bicolor	bicolor	DC	BWA	SAfrica	10_K	0
IS19450	ICRISAT	Landrace	S.bicolor	bicolor	GK	BWA	SAfrica	10_K	0
IS19452	ICRISAT	Landrace	S.bicolor	bicolor	DC	BWA	SAfrica	10_K	0
IS19454	ICRISAT	Landrace	S.bicolor	bicolor	DC	BWA	SAfrica	10_K	0
IS19462	ICRISAT	Landrace	S.bicolor	bicolor	C	BWA	SAfrica	10_K	0
IS19474	ICRISAT	Landrace	S.bicolor	bicolor	C	SDN	EAfrica	NotAss	0
IS19493	ICRISAT	Landrace	S.bicolor	bicolor	GC	SDN	EAfrica	NotAss	0
IS19497	ICRISAT	Landrace	S.bicolor	bicolor	DC	SDN	EAfrica	NotAss	0
IS19498	ICRISAT	Landrace	S.bicolor	bicolor	DC	SDN	EAfrica	NotAss	0
IS19520	ICRISAT	Landrace	S.bicolor	bicolor	DC	SDN	EAfrica	NotAss	0
IS19526	ICRISAT	Landrace	S.bicolor	bicolor	DC	SDN	EAfrica	NotAss	0
IS19587	ICRISAT	Breeding_material	S.bicolor	bicolor	GC	SDN	EAfrica	8_C-D	0
IS19668	ICRISAT	Landrace	S.bicolor	bicolor	K	ZWE	SAfrica	10_K	0
IS19676	ICRISAT	Landrace	S.bicolor	bicolor	K	ZWE	SAfrica	10_K	0
IS19704	ICRISAT	Landrace	S.bicolor	bicolor	GD	IND	IND	NotAss	0
IS19726	ICRISAT	Landrace	S.bicolor	bicolor	C	IND	IND	NotAss	0
IS19737	ICRISAT	Landrace	S.bicolor	bicolor	D	IND	IND	2_D-B	0
IS19740	ICRISAT	Landrace	S.bicolor	bicolor	GD	IND	IND	NotAss	0
IS19746	ICRISAT	Landrace	S.bicolor	bicolor	C	IND	IND	NotAss	0
IS19757	ICRISAT	Landrace	S.bicolor	bicolor	D	IND	IND	2_D-B	0
IS19783	ICRISAT	Landrace	S.bicolor	bicolor	D	IND	IND	NotAss	0
IS19819	ICRISAT	Landrace	S.bicolor	bicolor	DC	IND	IND	NotAss	0
IS19821	ICRISAT	Landrace	S.bicolor	bicolor	DC	IND	IND	2_D-B	0
IS19822	ICRISAT	Landrace	S.bicolor	bicolor	D	IND	IND	2_D-B	0
IS19847	ICRISAT	Landrace	S.bicolor	bicolor	DC	IND	IND	NotAss	1
IS19873	ICRISAT	Landrace	S.bicolor	bicolor	D	IND	IND	2_D-B	0
IS19879	ICRISAT	Landrace	S.bicolor	bicolor	D	IND	IND	2_D-B	0
IS19885	ICRISAT	Landrace	S.bicolor	bicolor	D	IND	IND	2_D-B	0
IS19898	ICRISAT	Landrace	S.bicolor	bicolor	D	IND	IND	2_D-B	0
IS19908	ICRISAT	Landrace	S.bicolor	bicolor	DC	IND	IND	NotAss	0
IS19975	ICRISAT	Landrace	S.bicolor	bicolor	G	SEN	WAfrica	6_G	0
IS19999	ICRISAT	Landrace	S.bicolor	bicolor	G	SEN	WAfrica	6_G	0
IS2	ICRISAT	Landrace	S.bicolor	bicolor	B	MEX	SAmerica	5a_B	0
IS20002	ICRISAT	Landrace	S.bicolor	bicolor	G	SEN	WAfrica	6_G	0
IS20008	ICRISAT	Landrace	S.bicolor	bicolor	G	SEN	WAfrica	6_G	0
IS20012	ICRISAT	Landrace	S.bicolor	bicolor	G	SEN	WAfrica	5b_G	0
IS20075	ICRISAT	Landrace	S.bicolor	bicolor	G	SEN	WAfrica	5b_G	0
IS20098	ICRISAT	Landrace	S.bicolor	bicolor	G	SEN	WAfrica	5b_G	0
IS20101	ICRISAT	Landrace	S.bicolor	bicolor	G	SEN	WAfrica	5b_G	0
IS20150	ICRISAT	Landrace	S.bicolor	bicolor	G	SEN	WAfrica	6_G	0
IS20186	ICRISAT	Landrace	S.bicolor	bicolor	DC	NER	WAfrica	NotAss	0
IS20195	ICRISAT	Landrace	S.bicolor	bicolor	B	NER	WAfrica	NotAss	0
IS20205	ICRISAT	Landrace	S.bicolor	bicolor	D	NER	WAfrica	NotAss	1
IS20234	ICRISAT	Landrace	S.bicolor	bicolor	D	NER	WAfrica	NotAss	0
IS20246	ICRISAT	Landrace	S.bicolor	bicolor	DC	NER	WAfrica	NotAss	0
IS20293	ICRISAT	Landrace	S.bicolor	bicolor	DC	NER	WAfrica	NotAss	0
IS20298	ICRISAT	Landrace	S.bicolor	bicolor	CB	NER	WAfrica	NotAss	0
IS20317	ICRISAT	Landrace	S.bicolor	bicolor	DC	NER	WAfrica	NotAss	0
IS20393	ICRISAT	Landrace	S.bicolor	bicolor	DB	NER	WAfrica	NotAss	0
IS20395	ICRISAT	Landrace	S.bicolor	bicolor	C	NER	WAfrica	NotAss	0
IS20399	ICRISAT	Landrace	S.bicolor	bicolor	C	NER	WAfrica	7_C	0
IS20404	ICRISAT	Landrace	S.bicolor	bicolor	GC	NER	WAfrica	7_C	0
IS20413	ICRISAT	Landrace	S.bicolor	bicolor	D	NER	WAfrica	NotAss	0
IS20417	ICRISAT	Landrace	S.bicolor	bicolor	DC	NER	WAfrica	NotAss	0
IS20440	ICRISAT	Landrace	S.bicolor	bicolor	CB	NER	WAfrica	6_G	0
IS20459	ICRISAT	Landrace	S.bicolor	bicolor	GC	NER	WAfrica	NotAss	0
IS20460	ICRISAT	Landrace	S.bicolor	bicolor	DC	NER	WAfrica	NotAss	0
IS20465	ICRISAT	Landrace	S.bicolor	bicolor	GC	NER	WAfrica	NotAss	0
IS20503	ICRISAT	Breeding_material	S.bicolor	bicolor	GC	SDN	EAfrica	NotAss	0
IS20510	ICRISAT	Breeding_material	S.bicolor	bicolor	GC	SDN	EAfrica	NotAss	0
IS20557	ICRISAT	Breeding_material	S.bicolor	bicolor	GC	SDN	EAfrica	NotAss	0
IS2058	ICRISAT	Breeding_material	S.bicolor	bicolor	K	USA	NAmerica	NotAss	0
IS20583	ICRISAT	Breeding_material	S.bicolor	bicolor	GC	SDN	EAfrica	NotAss	0
IS20614	ICRISAT	Landrace	S.bicolor	bicolor	B	USA	NAmerica	4_D-DB-B	0
IS20615	ICRISAT	Landrace	S.bicolor	bicolor	B	USA	NAmerica	6_G	0
IS20616	ICRISAT	Landrace	S.bicolor	bicolor	B	USA	NAmerica	NotAss	0
IS20621	ICRISAT	Landrace	S.bicolor	bicolor	GC	USA	NAmerica	9a9b_G	0
IS20624	ICRISAT	Landrace	S.bicolor	bicolor	B	USA	NAmerica	NotAss	1
IS20625	ICRISAT	Landrace	S.bicolor	bicolor	DC	USA	NAmerica	NotAss	0
IS20632	ICRISAT	Landrace	S.bicolor	bicolor	C	USA	NAmerica	NotAss	0
IS20633	ICRISAT	Landrace	S.bicolor	bicolor	B	USA	NAmerica	NotAss	0
IS20634	ICRISAT	Landrace	S.bicolor	bicolor	C	USA	NAmerica	NotAss	0
IS20635	ICRISAT	Landrace	S.bicolor	bicolor	B	USA	NAmerica	NotAss	0
IS20638	ICRISAT	Landrace	S.bicolor	bicolor	G	USA	NAmerica	5b_G	0
IS20647	ICRISAT	Landrace	S.bicolor	bicolor	B	USA	NAmerica	5a_B	0
IS20649	ICRISAT	Landrace	S.bicolor	bicolor	CB	USA	NAmerica	NotAss	0
IS20650	ICRISAT	Landrace	S.bicolor	bicolor	B	USA	NAmerica	NotAss	0
IS20653	ICRISAT	Landrace	S.bicolor	bicolor	B	USA	NAmerica	NotAss	0
IS20656	ICRISAT	Landrace	S.bicolor	bicolor	CB	USA	NAmerica	NotAss	0
IS20665	ICRISAT	Landrace	S.bicolor	bicolor	GC	USA	NAmerica	NotAss	1
IS20666	ICRISAT	Landrace	S.bicolor	bicolor	K	USA	NAmerica	10_K	0
IS20668	ICRISAT	Landrace	S.bicolor	bicolor	C	USA	NAmerica	NotAss	0
IS20671	ICRISAT	Landrace	S.bicolor	bicolor	GC	USA	NAmerica	NotAss	0
IS20672	ICRISAT	Landrace	S.bicolor	bicolor	GC	USA	NAmerica	NotAss	0
IS20673	ICRISAT	Landrace	S.bicolor	bicolor	GC	USA	NAmerica	7_C	0
IS20678	ICRISAT	Landrace	S.bicolor	bicolor	K	USA	NAmerica	10_K	0
IS20679	ICRISAT	Landrace	S.bicolor	bicolor	GC	USA	NAmerica	NotAss	0
IS20681	ICRISAT	Landrace	S.bicolor	bicolor	K	USA	NAmerica	10_K	1
IS20682	ICRISAT	Landrace	S.bicolor	bicolor	CB	USA	NAmerica	10_K	0
IS20685	ICRISAT	Landrace	S.bicolor	bicolor	KC	USA	NAmerica	10_K	0
IS20686	ICRISAT	Landrace	S.bicolor	bicolor	B	USA	NAmerica	NotAss	0
IS20692	ICRISAT	Landrace	S.bicolor	bicolor	GC	USA	NAmerica	NotAss	0
IS20697	ICRISAT	Landrace	S.bicolor	bicolor	C	USA	NAmerica	NotAss	1
IS20698	ICRISAT	Landrace	S.bicolor	bicolor	B	USA	NAmerica	NotAss	0
IS20700	ICRISAT	Landrace	S.bicolor	bicolor	GC	USA	NAmerica	7_C	1
IS20703	ICRISAT	Landrace	S.bicolor	bicolor	DB	USA	NAmerica	NotAss	0
IS20709	ICRISAT	Landrace	S.bicolor	bicolor	C	USA	NAmerica	7_C	1
IS20710	ICRISAT	Landrace	S.bicolor	bicolor	B	USA	NAmerica	NotAss	1
IS20711	ICRISAT	Landrace	S.bicolor	bicolor	DC	USA	NAmerica	NotAss	0
IS20713	ICRISAT	Landrace	S.bicolor	bicolor	GC	USA	NAmerica	7_C	1
IS20715	ICRISAT	Landrace	S.bicolor	bicolor	GC	USA	NAmerica	10_K	0
IS20722	ICRISAT	Landrace	S.bicolor	bicolor	B	USA	NAmerica	NotAss	0
IS20724	ICRISAT	Landrace	S.bicolor	bicolor	B	USA	NAmerica	NotAss	1
IS20728	ICRISAT	Landrace	S.bicolor	bicolor	B	USA	NAmerica	NotAss	0
IS20729	ICRISAT	Landrace	S.bicolor	bicolor	GC	USA	NAmerica	8_C-D	0
IS20731	ICRISAT	Landrace	S.bicolor	bicolor	GC	USA	NAmerica	NotAss	0
IS20732	ICRISAT	Landrace	S.bicolor	bicolor	GC	USA	NAmerica	8_C-D	0
IS20734	ICRISAT	Landrace	S.bicolor	bicolor	B	USA	NAmerica	NotAss	0
IS20739	ICRISAT	Landrace	S.bicolor	bicolor	B	USA	NAmerica	5a_B	0
IS20740	ICRISAT	Landrace	S.bicolor	bicolor	B	USA	NAmerica	1_D-CB	0
IS20743	ICRISAT	Landrace	S.bicolor	bicolor	B	USA	NAmerica	NotAss	1
IS20747	ICRISAT	Landrace	S.bicolor	bicolor	B	USA	NAmerica	NotAss	0
IS20748	ICRISAT	Landrace	S.bicolor	bicolor	B	USA	NAmerica	NotAss	0
IS20749	ICRISAT	Landrace	S.bicolor	bicolor	B	USA	NAmerica	NotAss	1
IS20750	ICRISAT	Landrace	S.bicolor	bicolor	B	USA	NAmerica	NotAss	0
IS20756	ICRISAT	Landrace	S.bicolor	bicolor	GC	USA	NAmerica	NotAss	0
IS20760	ICRISAT	Landrace	S.bicolor	bicolor	K	USA	NAmerica	10_K	0
IS20761	ICRISAT	Landrace	S.bicolor	bicolor	DB	USA	NAmerica	2_D-B	0
IS20762	ICRISAT	Landrace	S.bicolor	bicolor	GC	USA	NAmerica	NotAss	1
IS20763	ICRISAT	Landrace	S.bicolor	bicolor	CB	USA	NAmerica	NotAss	1
IS20765	ICRISAT	Landrace	S.bicolor	bicolor	B	USA	NAmerica	NotAss	0
IS20766	ICRISAT	Landrace	S.bicolor	bicolor	CB	USA	NAmerica	8_C-D	0
IS20767	ICRISAT	Landrace	S.bicolor	bicolor	GC	USA	NAmerica	NotAss	0
IS20771	ICRISAT	Landrace	S.bicolor	bicolor	GC	USA	NAmerica	NotAss	0
IS20773	ICRISAT	Landrace	S.bicolor	bicolor	B	USA	NAmerica	NotAss	0
IS20777	ICRISAT	Landrace	S.bicolor	bicolor	B	USA	NAmerica	NotAss	0
IS20782	ICRISAT	Landrace	S.bicolor	bicolor	CB	USA	NAmerica	NotAss	1
IS20789	ICRISAT	Landrace	S.bicolor	bicolor	GC	USA	NAmerica	NotAss	0
IS20790	ICRISAT	Landrace	S.bicolor	bicolor	GC	USA	NAmerica	NotAss	0
IS20792	ICRISAT	Landrace	S.bicolor	bicolor	GC	USA	NAmerica	NotAss	1
IS20794	ICRISAT	Landrace	S.bicolor	bicolor	B	USA	NAmerica	NotAss	0
IS20799	ICRISAT	Landrace	S.bicolor	bicolor	B	USA	NAmerica	NotAss	0
IS20801	ICRISAT	Landrace	S.bicolor	bicolor	GC	USA	NAmerica	7_C	0
IS20804	ICRISAT	Landrace	S.bicolor	bicolor	GC	USA	NAmerica	NotAss	0
IS20811	ICRISAT	Landrace	S.bicolor	bicolor	GC	USA	NAmerica	NotAss	0
IS20814	ICRISAT	Landrace	S.bicolor	bicolor	B	LSO	SAfrica	NotAss	0
IS20816	ICRISAT	Landrace	S.bicolor	bicolor	B	USA	NAmerica	NotAss	0
IS20817	ICRISAT	Landrace	S.bicolor	bicolor	GC	USA	NAmerica	NotAss	0
IS20819	ICRISAT	Landrace	S.bicolor	bicolor	B	USA	NAmerica	NotAss	0
IS20827	ICRISAT	Landrace	S.bicolor	bicolor	DB	USA	NAmerica	4_D-DB-B	0
IS20829	ICRISAT	Landrace	S.bicolor	bicolor	B	USA	NAmerica	NotAss	0
IS20830	ICRISAT	Landrace	S.bicolor	bicolor	D	USA	NAmerica	NotAss	0
IS20833	ICRISAT	Landrace	S.bicolor	bicolor	GC	USA	NAmerica	NotAss	0
IS20836	ICRISAT	Landrace	S.bicolor	bicolor	GC	USA	NAmerica	7_C	0
IS20839	ICRISAT	Landrace	S.bicolor	bicolor	GC	USA	NAmerica	1_D-CB	0
IS20841	ICRISAT	Landrace	S.bicolor	bicolor	GC	USA	NAmerica	NotAss	0
IS20842	ICRISAT	Landrace	S.bicolor	bicolor	C	USA	NAmerica	8_C-D	1
IS20866	ICRISAT	Landrace	S.bicolor	bicolor	DB	TUR	MedB	NotAss	0
IS20888	ICRISAT	Breeding_material	S.bicolor	bicolor	G	AGO	SAfrica	NotAss	0
IS20891	ICRISAT	Landrace	S.bicolor	bicolor	G	BEN	WAfrica	6_G	0
IS20898	ICRISAT	Landrace	S.bicolor	bicolor	DB	TCD	CAfrica	6_G	0
IS2090	ICRISAT	Landrace	S.bicolor	bicolor	CB	IND	IND	2_D-B	0
IS20907	ICRISAT	Landrace	S.bicolor	bicolor	G	ETH	EAfrica	9a9b_G	0
IS2093	ICRISAT	Landrace	S.bicolor	bicolor	KB	IND	IND	2_D-B	0
IS20940	ICRISAT	Landrace	S.bicolor	bicolor	D	ETH	EAfrica	3_D	0
IS20943	ICRISAT	Landrace	S.bicolor	bicolor	B	ETH	EAfrica	4_D-DB-B	0
IS20956	ICRISAT	Landrace	S.bicolor	bicolor	DC	IDN	IND	7_C	0
IS20962	ICRISAT	Landrace	S.bicolor	bicolor	C	KEN	EAfrica	7_C	0
IS20963	ICRISAT	Landrace	S.bicolor	bicolor	C	KEN	EAfrica	7_C	0
IS20964	ICRISAT	Landrace	S.bicolor	bicolor	C	KEN	EAfrica	NotAss	0
IS2097	ICRISAT	Landrace	S.bicolor	bicolor	KB	IND	IND	2_D-B	0
IS20974	ICRISAT	Landrace	S.bicolor	bicolor	C	KEN	EAfrica	7_C	0
IS20984	ICRISAT	Landrace	S.bicolor	bicolor	C	KEN	EAfrica	NotAss	0
IS20985	ICRISAT	Landrace	S.bicolor	bicolor	C	KEN	EAfrica	NotAss	0
IS21	ICRISAT	Landrace	S.bicolor	bicolor	B	USA	NAmerica	NotAss	0
IS21008	ICRISAT	Landrace	S.bicolor	bicolor	C	KEN	EAfrica	NotAss	0
IS21021	ICRISAT	Landrace	S.bicolor	bicolor	GC	KEN	EAfrica	NotAss	0
IS21023	ICRISAT	Landrace	S.bicolor	bicolor	C	KEN	EAfrica	7_C	0
IS21037	ICRISAT	Landrace	S.bicolor	bicolor	C	KEN	EAfrica	9c_C	0
IS21065	ICRISAT	Landrace	S.bicolor	bicolor	C	KEN	EAfrica	NotAss	0
IS21083	ICRISAT	Landrace	S.bicolor	bicolor	C	KEN	EAfrica	NotAss	0
IS21100	ICRISAT	Landrace	S.bicolor	bicolor	C	KEN	EAfrica	NotAss	0
IS21113	ICRISAT	Landrace	S.bicolor	bicolor	C	KEN	EAfrica	NotAss	0
IS21125	ICRISAT	Landrace	S.bicolor	bicolor	GC	KEN	EAfrica	NotAss	0
IS21131	ICRISAT	Landrace	S.bicolor	bicolor	C	KEN	EAfrica	NotAss	0
IS21146	ICRISAT	Landrace	S.bicolor	bicolor	C	KEN	EAfrica	7_C	0
IS21149	ICRISAT	Landrace	S.bicolor	bicolor	C	KEN	EAfrica	7_C	0
IS21158	ICRISAT	Landrace	S.bicolor	bicolor	C	KEN	EAfrica	9c_C	0
IS21188	ICRISAT	Landrace	S.bicolor	bicolor	C	KEN	EAfrica	NotAss	0
IS21189	ICRISAT	Landrace	S.bicolor	bicolor	C	KEN	EAfrica	NotAss	0
IS2122	ICRISAT	Breeding_material	S.bicolor	bicolor	D	USA	NAmerica	2_D-B	0
IS21229	ICRISAT	Landrace	S.bicolor	bicolor	C	KEN	EAfrica	NotAss	0
IS2123	ICRISAT	Breeding_material	S.bicolor	bicolor	D	USA	NAmerica	2_D-B	0
IS21230	ICRISAT	Landrace	S.bicolor	bicolor	C	KEN	EAfrica	NotAss	0
IS21235	ICRISAT	Landrace	S.bicolor	bicolor	C	KEN	EAfrica	NotAss	0
IS21249	ICRISAT	Landrace	S.bicolor	bicolor	C	KEN	EAfrica	NotAss	0
IS21260	ICRISAT	Landrace	S.bicolor	bicolor	C	KEN	EAfrica	7_C	0
IS21282	ICRISAT	Landrace	S.bicolor	bicolor	C	KEN	EAfrica	7_C	0
IS21284	ICRISAT	Landrace	S.bicolor	bicolor	C	KEN	EAfrica	NotAss	0
IS2132	ICRISAT	Breeding_material	S.bicolor	bicolor	D	USA	NAmerica	2_D-B	0
IS21392	ICRISAT	Landrace	S.bicolor	bicolor	GC	LSO	SAfrica	NotAss	0
IS21425	ICRISAT	Landrace	S.bicolor	bicolor	G	MWI	SAfrica	9a9b_G	1
IS21450	ICRISAT	Landrace	S.bicolor	bicolor	G	MWI	SAfrica	9a9b_G	0
IS2146	ICRISAT	Landrace	S.bicolor	bicolor	D	NGA	WAfrica	2_D-B	0
IS21461	ICRISAT	Landrace	S.bicolor	bicolor	G	MWI	SAfrica	9a9b_G	0
IS21512	ICRISAT	Landrace	S.bicolor	bicolor	G	MWI	SAfrica	9a9b_G	0
IS21528	ICRISAT	Landrace	S.bicolor	bicolor	DB	MWI	SAfrica	NotAss	0
IS21540	ICRISAT	Landrace	S.bicolor	bicolor	GD	MWI	SAfrica	NotAss	0
IS21545	ICRISAT	Landrace	S.bicolor	bicolor	GC	MWI	SAfrica	9a9b_G	0
IS2155	ICRISAT	Landrace	S.bicolor	bicolor	D	NGA	WAfrica	NotAss	0
IS21552	ICRISAT	Landrace	S.bicolor	bicolor	GC	MWI	SAfrica	9a9b_G	0
IS2163	ICRISAT	Landrace	S.bicolor	bicolor	D	NGA	WAfrica	2_D-B	0
IS21645	ICRISAT	Landrace	S.bicolor	bicolor	G	MWI	SAfrica	9a9b_G	0
IS21667	ICRISAT	Landrace	S.bicolor	bicolor	G	MWI	SAfrica	9a9b_G	0
IS21676	ICRISAT	Landrace	S.bicolor	bicolor	G	MWI	SAfrica	9a9b_G	0
IS21707	ICRISAT	Landrace	S.bicolor	bicolor	DC	NGA	WAfrica	6_G	0
IS21717	ICRISAT	Landrace	S.bicolor	bicolor	C	ZAF	SAfrica	NotAss	0
IS2179	ICRISAT	Landrace	S.bicolor	bicolor	B	IND	IND	NotAss	1
IS2185	ICRISAT	Breeding_material	S.bicolor	bicolor	D	IND	IND	2_D-B	0
IS21888	ICRISAT	Landrace	S.bicolor	bicolor	GC	USA	NAmerica	NotAss	1
IS21889	ICRISAT	Landrace	S.bicolor	bicolor	GC	USA	NAmerica	NotAss	0
IS21890	ICRISAT	Landrace	S.bicolor	bicolor	GC	USA	NAmerica	NotAss	0
IS21892	ICRISAT	Landrace	S.bicolor	bicolor	C	USA	NAmerica	NotAss	0
IS21893	ICRISAT	Landrace	S.bicolor	bicolor	DB	USA	NAmerica	4_D-DB-B	0
IS21897	ICRISAT	Landrace	S.bicolor	bicolor	GC	USA	NAmerica	7_C	0
IS21899	ICRISAT	Landrace	S.bicolor	bicolor	CB	USA	NAmerica	NotAss	0
IS21901	ICRISAT	Landrace	S.bicolor	bicolor	DC	USA	NAmerica	NotAss	0
IS21902	ICRISAT	Landrace	S.bicolor	bicolor	DB	USA	NAmerica	2_D-B	0
IS21903	ICRISAT	Landrace	S.bicolor	bicolor	DB	USA	NAmerica	NotAss	0
IS21907	ICRISAT	Landrace	S.bicolor	bicolor	GC	USA	NAmerica	7_C	0
IS21908	ICRISAT	Landrace	S.bicolor	bicolor	GC	USA	NAmerica	NotAss	0
IS2195	ICRISAT	Landrace	S.bicolor	bicolor	D	IND	IND	2_D-B	0
IS2197	ICRISAT	Landrace	S.bicolor	bicolor	GC	IND	IND	NotAss	0
IS21977	ICRISAT	Landrace	S.bicolor	bicolor	DC	IND	IND	2_D-B	0
IS21983	ICRISAT	Landrace	S.bicolor	bicolor	D	IND	IND	2_D-B	0
IS21991	ICRISAT	Landrace	S.bicolor	bicolor	D	IND	IND	2_D-B	1
IS21995	ICRISAT	Landrace	S.bicolor	bicolor	DC	IND	IND	NotAss	0
IS21996	ICRISAT	Landrace	S.bicolor	bicolor	C	IND	IND	NotAss	0
IS220	ICRISAT	Breeding_material	S.bicolor	bicolor	KD	USA	NAmerica	10_K	0
IS22001	ICRISAT	Landrace	S.bicolor	bicolor	C	IND	IND	NotAss	0
IS22007	ICRISAT	Landrace	S.bicolor	bicolor	C	IND	IND	NotAss	0
IS22019	ICRISAT	Landrace	S.bicolor	bicolor	GC	IND	IND	NotAss	0
IS22027	ICRISAT	Landrace	S.bicolor	bicolor	B	IND	IND	5a_B	0
IS22035	ICRISAT	Landrace	S.bicolor	bicolor	DC	IND	IND	2_D-B	0
IS22036	ICRISAT	Landrace	S.bicolor	bicolor	CB	IND	IND	2_D-B	0
IS22039	ICRISAT	Landrace	S.bicolor	bicolor	D	IND	IND	2_D-B	0
IS2204	ICRISAT	Landrace	S.bicolor	bicolor	D	IND	IND	2_D-B	0
IS22063	ICRISAT	Landrace	S.bicolor	bicolor	DC	IND	IND	2_D-B	0
IS22070	ICRISAT	Landrace	S.bicolor	bicolor	GC	IND	IND	NotAss	0
IS22074	ICRISAT	Landrace	S.bicolor	bicolor	D	IND	IND	2_D-B	1
IS22091	ICRISAT	Landrace	S.bicolor	bicolor	D	IND	IND	2_D-B	0
IS22093	ICRISAT	Landrace	S.bicolor	bicolor	GC	IND	IND	2_D-B	0
IS22094	ICRISAT	Landrace	S.bicolor	bicolor	D	IND	IND	2_D-B	0
IS22095	ICRISAT	Landrace	S.bicolor	bicolor	C	IND	IND	2_D-B	0
IS22114	ICRISAT	Landrace	S.bicolor	bicolor	D	IND	IND	2_D-B	0
IS22119	ICRISAT	Landrace	S.bicolor	bicolor	DC	IND	IND	2_D-B	0
IS22121	ICRISAT	Landrace	S.bicolor	bicolor	D	IND	IND	2_D-B	0
IS22126	ICRISAT	Landrace	S.bicolor	bicolor	DB	IND	IND	2_D-B	0
IS22144	ICRISAT	Landrace	S.bicolor	bicolor	D	IND	IND	2_D-B	0
IS22145	ICRISAT	Landrace	S.bicolor	bicolor	D	IND	IND	2_D-B	0
IS22148	ICRISAT	Landrace	S.bicolor	bicolor	D	IND	IND	2_D-B	0
IS22149	ICRISAT	Landrace	S.bicolor	bicolor	D	IND	IND	2_D-B	0
IS2215	ICRISAT	Breeding_material	S.bicolor	bicolor	GK	USA	NAmerica	10_K	0
IS22196	ICRISAT	Landrace	S.bicolor	bicolor	D	IND	IND	2_D-B	0
IS2221	ICRISAT	Breeding_material	S.bicolor	bicolor	GK	USA	NAmerica	NotAss	1
IS2222	ICRISAT	Breeding_material	S.bicolor	bicolor	B	USA	NAmerica	NotAss	0
IS22234	ICRISAT	Landrace	S.bicolor	bicolor	CB	BWA	SAfrica	NotAss	0
IS22237	ICRISAT	Landrace	S.bicolor	bicolor	C	BWA	SAfrica	NotAss	0
IS22238	ICRISAT	Landrace	S.bicolor	bicolor	K	BWA	SAfrica	10_K	0
IS22239	ICRISAT	Landrace	S.bicolor	bicolor	K	BWA	SAfrica	10_K	1
IS22241	ICRISAT	Landrace	S.bicolor	bicolor	B	BWA	SAfrica	10_K	0
IS22246	ICRISAT	Landrace	S.bicolor	bicolor	KD	BWA	SAfrica	NotAss	0
IS22249	ICRISAT	Landrace	S.bicolor	bicolor	K	BWA	SAfrica	10_K	0
IS22256	ICRISAT	Landrace	S.bicolor	bicolor	K	BWA	SAfrica	10_K	0
IS22260	ICRISAT	Landrace	S.bicolor	bicolor	K	BWA	SAfrica	10_K	0
IS22262	ICRISAT	Landrace	S.bicolor	bicolor	K	BWA	SAfrica	10_K	0
IS22265	ICRISAT	Landrace	S.bicolor	bicolor	K	BWA	SAfrica	10_K	0
IS22273	ICRISAT	Landrace	S.bicolor	bicolor	CB	BWA	SAfrica	NotAss	0
IS22280	ICRISAT	Landrace	S.bicolor	bicolor	KD	BWA	SAfrica	10_K	0
IS22286	ICRISAT	Landrace	S.bicolor	bicolor	DC	BWA	SAfrica	10_K	0
IS22290	ICRISAT	Landrace	S.bicolor	bicolor	KD	BWA	SAfrica	10_K	0
IS22291	ICRISAT	Landrace	S.bicolor	bicolor	G	BWA	SAfrica	9a9b_G	1
IS22293	ICRISAT	Landrace	S.bicolor	bicolor	D	BWA	SAfrica	10_K	0
IS22296	ICRISAT	Landrace	S.bicolor	bicolor	DC	BWA	SAfrica	NotAss	0
IS22298	ICRISAT	Landrace	S.bicolor	bicolor	K	BWA	SAfrica	10_K	0
IS22300	ICRISAT	Landrace	S.bicolor	bicolor	C	BWA	SAfrica	10_K	0
IS22304	ICRISAT	Landrace	S.bicolor	bicolor	C	BWA	SAfrica	10_K	0
IS2232	ICRISAT	Breeding_material	S.bicolor	bicolor	GK	USA	NAmerica	10_K	0
IS22323	ICRISAT	Landrace	S.bicolor	bicolor	CB	BWA	SAfrica	NotAss	0
IS22325	ICRISAT	Landrace	S.bicolor	bicolor	G	BWA	SAfrica	10_K	1
IS22326	ICRISAT	Landrace	S.bicolor	bicolor	CB	BWA	SAfrica	NotAss	0
IS2233	ICRISAT	Breeding_material	S.bicolor	bicolor	GK	USA	NAmerica	10_K	0
IS22333	ICRISAT	Landrace	S.bicolor	bicolor	K	BWA	SAfrica	10_K	0
IS22335	ICRISAT	Landrace	S.bicolor	bicolor	KD	BWA	SAfrica	10_K	0
IS22336	ICRISAT	Landrace	S.bicolor	bicolor	K	BWA	SAfrica	NotAss	0
IS22343	ICRISAT	Landrace	S.bicolor	bicolor	D	BWA	SAfrica	10_K	0
IS22344	ICRISAT	Landrace	S.bicolor	bicolor	DC	BWA	SAfrica	10_K	0
IS22345	ICRISAT	Landrace	S.bicolor	bicolor	K	BWA	SAfrica	10_K	0
IS22346	ICRISAT	Landrace	S.bicolor	bicolor	KD	BWA	SAfrica	10_K	0
IS22348	ICRISAT	Landrace	S.bicolor	bicolor	KD	BWA	SAfrica	10_K	0
IS22349	ICRISAT	Landrace	S.bicolor	bicolor	KD	BWA	SAfrica	10_K	0
IS22352	ICRISAT	Advanced_cultivar	S.bicolor	bicolor	D	BWA	SAfrica	10_K	0
IS22353	ICRISAT	Advanced_cultivar	S.bicolor	bicolor	K	BWA	SAfrica	10_K	0
IS22355	ICRISAT	Advanced_cultivar	S.bicolor	bicolor	CB	BWA	SAfrica	10_K	0
IS22356	ICRISAT	Advanced_cultivar	S.bicolor	bicolor	KC	BWA	SAfrica	10_K	0
IS22363	ICRISAT	Landrace	S.bicolor	bicolor	C	SDN	EAfrica	NotAss	0
IS22375	ICRISAT	Landrace	S.bicolor	bicolor	D	SDN	EAfrica	NotAss	0
IS22410	ICRISAT	Landrace	S.bicolor	bicolor	C	SDN	EAfrica	NotAss	0
IS22438	ICRISAT	Landrace	S.bicolor	bicolor	GC	SDN	EAfrica	7_C	0
IS22483	ICRISAT	Landrace	S.bicolor	bicolor	C	SDN	EAfrica	NotAss	0
IS22488	ICRISAT	Landrace	S.bicolor	bicolor	KB	SDN	EAfrica	10_K	0
IS22505	ICRISAT	Landrace	S.bicolor	bicolor	DC	SDN	EAfrica	NotAss	0
IS22506	ICRISAT	Landrace	S.bicolor	bicolor	C	SDN	EAfrica	NotAss	1
IS22531	ICRISAT	Landrace	S.bicolor	bicolor	C	SDN	EAfrica	NotAss	0
IS22538	ICRISAT	Landrace	S.bicolor	bicolor	C	SDN	EAfrica	NotAss	0
IS22551	ICRISAT	Landrace	S.bicolor	bicolor	C	SDN	EAfrica	NotAss	0
IS22564	ICRISAT	Landrace	S.bicolor	bicolor	C	SDN	EAfrica	7_C	0
IS22583	ICRISAT	Landrace	S.bicolor	bicolor	GC	IDN	IND	7_C	0
IS22584	ICRISAT	Landrace	S.bicolor	bicolor	GD	IDN	IND	NotAss	0
IS22609	ICRISAT	Landrace	S.bicolor	bicolor	DC	LKA	IND	NotAss	1
IS2261	ICRISAT	Landrace	S.bicolor	bicolor	KC	SDN	EAfrica	7_C	0
IS22615	ICRISAT	Landrace	S.bicolor	bicolor	B	MMR	EAsia	NotAss	0
IS22616	ICRISAT	Landrace	S.bicolor	bicolor	B	MMR	EAsia	NotAss	0
IS22618	ICRISAT	Landrace	S.bicolor	bicolor	B	MMR	EAsia	NotAss	0
IS22632	ICRISAT	Landrace	S.bicolor	bicolor	D	CMR	CAfrica	NotAss	1
IS22636	ICRISAT	Landrace	S.bicolor	bicolor	B	CMR	CAfrica	NotAss	0
IS2265	ICRISAT	Landrace	S.bicolor	bicolor	DB	SDN	EAfrica	2_D-B	0
IS2266	ICRISAT	Landrace	S.bicolor	bicolor	D	SDN	EAfrica	2_D-B	0
IS2269	ICRISAT	Breeding_material	S.bicolor	bicolor	D	USA	NAmerica	2_D-B	0
IS22743	ICRISAT	Landrace	S.bicolor	bicolor	D	SOM	EAfrica	NotAss	0
IS22759	ICRISAT	Landrace	S.bicolor	bicolor	D	SOM	EAfrica	NotAss	0
IS22786	ICRISAT	Landrace	S.bicolor	bicolor	D	SOM	EAfrica	NotAss	0
IS22796	ICRISAT	Landrace	S.bicolor	bicolor	D	SOM	EAfrica	NotAss	0
IS22799	ICRISAT	Landrace	S.bicolor	bicolor	D	SOM	EAfrica	NotAss	0
IS22837	ICRISAT	Landrace	S.bicolor	bicolor	C	SDN	EAfrica	7_C	0
IS22909	ICRISAT	Landrace	S.bicolor	bicolor	D	SDN	EAfrica	NotAss	1
IS2291	ICRISAT	Landrace	S.bicolor	bicolor	D	SDN	EAfrica	2_D-B	0
IS22950	ICRISAT	Landrace	S.bicolor	bicolor	D	SDN	EAfrica	NotAss	0
IS22958	ICRISAT	Landrace	S.bicolor	bicolor	C	SDN	EAfrica	7_C	0
IS22974	ICRISAT	Landrace	S.bicolor	bicolor	C	SDN	EAfrica	NotAss	0
IS22986	ICRISAT	Landrace	S.bicolor	bicolor	C	SDN	EAfrica	NotAss	1
IS22996	ICRISAT	Landrace	S.bicolor	bicolor	GC	SDN	EAfrica	NotAss	1
IS22999	ICRISAT	Landrace	S.bicolor	bicolor	GC	SDN	EAfrica	8_C-D	0
IS23	ICRISAT	Landrace	S.bicolor	bicolor	B	USA	NAmerica	5a_B	0
IS23000	ICRISAT	Landrace	S.bicolor	bicolor	GC	SDN	EAfrica	NotAss	0
IS23032	ICRISAT	Landrace	S.bicolor	bicolor	DB	SDN	EAfrica	NotAss	0
IS23033	ICRISAT	Landrace	S.bicolor	bicolor	B	SDN	EAfrica	NotAss	1
IS23034	ICRISAT	Landrace	S.bicolor	bicolor	DC	SDN	EAfrica	NotAss	0
IS23048	ICRISAT	Landrace	S.bicolor	bicolor	C	SDN	EAfrica	NotAss	1
IS23050	ICRISAT	Landrace	S.bicolor	bicolor	C	SDN	EAfrica	NotAss	0
IS23053	ICRISAT	Landrace	S.bicolor	bicolor	C	SDN	EAfrica	NotAss	1
IS23069	ICRISAT	Landrace	S.bicolor	bicolor	DB	SDN	EAfrica	NotAss	0
IS23071	ICRISAT	Landrace	S.bicolor	bicolor	C	SDN	EAfrica	NotAss	0
IS23077	ICRISAT	Landrace	S.bicolor	bicolor	G	TZN	EAfrica	9a9b_G	0
IS2309	ICRISAT	Landrace	S.bicolor	bicolor	D	SDN	EAfrica	2_D-B	0
IS23095	ICRISAT	Landrace	S.bicolor	bicolor	GC	TZN	EAfrica	NotAss	0
IS2312	ICRISAT	Landrace	S.bicolor	bicolor	D	SDN	EAfrica	2_D-B	0
IS23149	ICRISAT	Landrace	S.bicolor	bicolor	D	TZN	EAfrica	NotAss	0
IS23151	ICRISAT	Landrace	S.bicolor	bicolor	GD	TZN	EAfrica	9a9b_G	0
IS23157	ICRISAT	Landrace	S.bicolor	bicolor	D	TZN	EAfrica	9a9b_G	0
IS23161	ICRISAT	Landrace	S.bicolor	bicolor	D	TZN	EAfrica	9a9b_G	0
IS23170	ICRISAT	Landrace	S.bicolor	bicolor	G	TZN	EAfrica	9a9b_G	0
IS23180	ICRISAT	Landrace	S.bicolor	bicolor	DC	ZMB	SAfrica	9c_C	0
IS23194	ICRISAT	Landrace	S.bicolor	bicolor	GC	ZMB	SAfrica	NotAss	0
IS23195	ICRISAT	Landrace	S.bicolor	bicolor	C	ZMB	SAfrica	9a9b_G	0
IS23216	ICRISAT	Landrace	S.bicolor	bicolor	CB	ZMB	SAfrica	10_K	0
IS23217	ICRISAT	Landrace	S.bicolor	bicolor	CB	ZMB	SAfrica	9a9b_G	0
IS23249	ICRISAT	Landrace	S.bicolor	bicolor	G	ZMB	SAfrica	9a9b_G	0
IS2325	ICRISAT	Landrace	S.bicolor	bicolor	KC	SDN	EAfrica	7_C	0
IS23269	ICRISAT	Landrace	S.bicolor	bicolor	B	ZMB	SAfrica	9a9b_G	0
IS23270	ICRISAT	Landrace	S.bicolor	bicolor	G	ZMB	SAfrica	9a9b_G	0
IS23303	ICRISAT	Landrace	S.bicolor	bicolor	G	ZMB	SAfrica	9a9b_G	0
IS2331	ICRISAT	Landrace	S.bicolor	bicolor	C	SDN	EAfrica	NotAss	0
IS23317	ICRISAT	Landrace	S.bicolor	bicolor	DC	ZMB	SAfrica	9a9b_G	0
IS23319	ICRISAT	Landrace	S.bicolor	bicolor	GC	ZMB	SAfrica	NotAss	0
IS23338	ICRISAT	Landrace	S.bicolor	bicolor	G	ZMB	SAfrica	9c_C	0
IS23345	ICRISAT	Landrace	S.bicolor	bicolor	GC	ZMB	SAfrica	9c_C	0
IS23365	ICRISAT	Landrace	S.bicolor	bicolor	GC	ZMB	SAfrica	9c_C	0
IS23370	ICRISAT	Landrace	S.bicolor	bicolor	GC	ZMB	SAfrica	NotAss	0
IS23489	ICRISAT	Landrace	S.bicolor	bicolor	G	CMR	CAfrica	6_G	0
IS23499	ICRISAT	Landrace	S.bicolor	bicolor	GC	ETH	EAfrica	7_C	0
IS23509	ICRISAT	Landrace	S.bicolor	bicolor	GC	ETH	EAfrica	NotAss	0
IS23514	ICRISAT	Landrace	S.bicolor	bicolor	C	ETH	EAfrica	7_C	0
IS23521	ICRISAT	Landrace	S.bicolor	bicolor	GC	ETH	EAfrica	NotAss	0
IS23527	ICRISAT	Landrace	S.bicolor	bicolor	GC	ETH	EAfrica	NotAss	0
IS23528	ICRISAT	Landrace	S.bicolor	bicolor	GC	ETH	EAfrica	NotAss	0
IS23534	ICRISAT	Landrace	S.bicolor	bicolor	GC	ETH	EAfrica	7_C	0
IS23551	ICRISAT	Landrace	S.bicolor	bicolor	GC	ETH	EAfrica	NotAss	0
IS23560	ICRISAT	Landrace	S.bicolor	bicolor	GC	ETH	EAfrica	NotAss	0
IS23574	ICRISAT	Landrace	S.bicolor	bicolor	GC	ETH	EAfrica	7_C	1
IS23579	ICRISAT	Landrace	S.bicolor	bicolor	GC	ETH	EAfrica	NotAss	0
IS23586	ICRISAT	Landrace	S.bicolor	bicolor	GC	ETH	EAfrica	NotAss	0
IS23589	ICRISAT	Landrace	S.bicolor	bicolor	GC	ETH	EAfrica	NotAss	0
IS23590	ICRISAT	Landrace	S.bicolor	bicolor	GC	ETH	EAfrica	NotAss	0
IS23591	ICRISAT	Landrace	S.bicolor	bicolor	GC	ETH	EAfrica	NotAss	0
IS2360	ICRISAT	Landrace	S.bicolor	bicolor	DC	NGA	WAfrica	7_C	0
IS23601	ICRISAT	Landrace	S.bicolor	bicolor	GC	ETH	EAfrica	7_C	1
IS23614	ICRISAT	Landrace	S.bicolor	bicolor	C	ETH	EAfrica	NotAss	0
IS2363	ICRISAT	Landrace	S.bicolor	bicolor	C	NGA	WAfrica	7_C	0
IS23649	ICRISAT	Landrace	S.bicolor	bicolor	G	GMB	WAfrica	5b_G	0
IS23664	ICRISAT	Landrace	S.bicolor	bicolor	G	GMB	WAfrica	6_G	0
IS2367	ICRISAT	Landrace	S.bicolor	bicolor	CB	NGA	WAfrica	NotAss	1
IS23670	ICRISAT	Landrace	S.bicolor	bicolor	G	GMB	WAfrica	6_G	0
IS23677	ICRISAT	Landrace	S.bicolor	bicolor	G	MOZ	SAfrica	9a9b_G	0
IS23684	ICRISAT	Landrace	S.bicolor	bicolor	G	MOZ	SAfrica	9a9b_G	0
IS23694	ICRISAT	Landrace	S.bicolor	bicolor	GC	MOZ	SAfrica	9a9b_G	0
IS23695	ICRISAT	Landrace	S.bicolor	bicolor	G	MOZ	SAfrica	9a9b_G	0
IS23709	ICRISAT	Landrace	S.bicolor	bicolor	G	MOZ	SAfrica	9a9b_G	0
IS23721	ICRISAT	Landrace	S.bicolor	bicolor	D	BFA	WAfrica	NotAss	0
IS23737	ICRISAT	Landrace	S.bicolor	bicolor	GC	BFA	WAfrica	6_G	0
IS23741	ICRISAT	Landrace	S.bicolor	bicolor	G	BFA	WAfrica	6_G	0
IS2375	ICRISAT	Landrace	S.bicolor	bicolor	DB	IND	IND	2_D-B	0
IS2376	ICRISAT	Landrace	S.bicolor	bicolor	DB	IND	IND	2_D-B	0
IS23762	ICRISAT	Landrace	S.bicolor	bicolor	GC	MWI	SAfrica	NotAss	0
IS23763	ICRISAT	Landrace	S.bicolor	bicolor	DC	MWI	SAfrica	NotAss	0
IS2377	ICRISAT	Landrace	S.bicolor	bicolor	C	ZAF	SAfrica	10_K	0
IS2379	ICRISAT	Landrace	S.bicolor	bicolor	C	ZAF	SAfrica	7_C	0
IS2380	ICRISAT	Landrace	S.bicolor	bicolor	C	ZAF	SAfrica	NotAss	0
IS23806	ICRISAT	Landrace	S.bicolor	bicolor	C	MWI	SAfrica	NotAss	0
IS23809	ICRISAT	Landrace	S.bicolor	bicolor	DC	MWI	SAfrica	NotAss	0
IS2382	ICRISAT	Landrace	S.bicolor	bicolor	C	ZAF	SAfrica	9a9b_G	0
IS23823	ICRISAT	Landrace	S.bicolor	bicolor	DC	YEM	MidE	NotAss	0
IS2385	ICRISAT	Landrace	S.bicolor	bicolor	K	ZAF	SAfrica	10_K	0
IS2389	ICRISAT	Landrace	S.bicolor	bicolor	K	ZAF	SAfrica	10_K	0
IS23891	ICRISAT	Landrace	S.bicolor	bicolor	D	YEM	MidE	NotAss	0
IS2390	ICRISAT	Landrace	S.bicolor	bicolor	K	ZAF	SAfrica	10_K	0
IS23900	ICRISAT	Landrace	S.bicolor	bicolor	DC	YEM	MidE	NotAss	0
IS23903	ICRISAT	Landrace	S.bicolor	bicolor	CB	YEM	MidE	NotAss	1
IS2391	ICRISAT	Advanced_cultivar	S.bicolor	bicolor	K	ZAF	SAfrica	2_D-B	0
IS2392	ICRISAT	Landrace	S.bicolor	bicolor	K	ZAF	SAfrica	NotAss	0
IS2394	ICRISAT	Landrace	S.bicolor	bicolor	D	ZAF	SAfrica	2_D-B	0
IS23941	ICRISAT	Landrace	S.bicolor	bicolor	B	YEM	MidE	5a_B	0
IS23948	ICRISAT	Landrace	S.bicolor	bicolor	CB	YEM	MidE	NotAss	1
IS2395	ICRISAT	Landrace	S.bicolor	bicolor	K	ZAF	SAfrica	10_K	0
IS23950	ICRISAT	Landrace	S.bicolor	bicolor	DC	YEM	MidE	NotAss	0
IS23962	ICRISAT	Landrace	S.bicolor	bicolor	GC	YEM	MidE	NotAss	0
IS2397	ICRISAT	Landrace	S.bicolor	bicolor	K	ZAF	SAfrica	10_K	0
IS23970	ICRISAT	Landrace	S.bicolor	bicolor	DB	YEM	MidE	NotAss	0
IS23988	ICRISAT	Landrace	S.bicolor	bicolor	DC	YEM	MidE	NotAss	1
IS23992	ICRISAT	Landrace	S.bicolor	bicolor	C	YEM	MidE	NotAss	1
IS24	ICRISAT	Landrace	S.bicolor	bicolor	B	USA	NAmerica	5a_B	0
IS24006	ICRISAT	Landrace	S.bicolor	bicolor	DC	USA	NAmerica	NotAss	1
IS24008	ICRISAT	Landrace	S.bicolor	bicolor	C	USA	NAmerica	NotAss	0
IS2401	ICRISAT	Landrace	S.bicolor	bicolor	K	ZAF	SAfrica	10_K	0
IS24013	ICRISAT	Landrace	S.bicolor	bicolor	GC	USA	NAmerica	NotAss	0
IS24014	ICRISAT	Landrace	S.bicolor	bicolor	GC	USA	NAmerica	NotAss	0
IS24015	ICRISAT	Landrace	S.bicolor	bicolor	DC	USA	NAmerica	NotAss	0
IS24022	ICRISAT	Landrace	S.bicolor	bicolor	G	SEN	WAfrica	6_G	0
IS24042	ICRISAT	Landrace	S.bicolor	bicolor	G	TZN	EAfrica	9a9b_G	0
IS24048	ICRISAT	Landrace	S.bicolor	bicolor	GC	TZN	EAfrica	9a9b_G	0
IS2405	ICRISAT	Landrace	S.bicolor	bicolor	DC	ZAF	SAfrica	NotAss	0
IS24064	ICRISAT	Landrace	S.bicolor	bicolor	G	TZN	EAfrica	9a9b_G	0
IS24065	ICRISAT	Landrace	S.bicolor	bicolor	G	TZN	EAfrica	NotAss	0
IS24070	ICRISAT	Landrace	S.bicolor	bicolor	G	TZN	EAfrica	9a9b_G	0
IS24075	ICRISAT	Landrace	S.bicolor	bicolor	G	TZN	EAfrica	9a9b_G	0
IS24083	ICRISAT	Landrace	S.bicolor	bicolor	G	TZN	EAfrica	NotAss	1
IS2409	ICRISAT	Landrace	S.bicolor	bicolor	K	ZAF	SAfrica	NotAss	0
IS24094	ICRISAT	Landrace	S.bicolor	bicolor	G	TZN	EAfrica	9a9b_G	0
IS24096	ICRISAT	Landrace	S.bicolor	bicolor	G	TZN	EAfrica	9a9b_G	0
IS2412	ICRISAT	Landrace	S.bicolor	bicolor	K	ZAF	SAfrica	NotAss	0
IS24120	ICRISAT	Landrace	S.bicolor	bicolor	G	TZN	EAfrica	NotAss	0
IS2413	ICRISAT	Landrace	S.bicolor	bicolor	C	IRN	MidE	NotAss	0
IS24134	ICRISAT	Landrace	S.bicolor	bicolor	G	TZN	EAfrica	NotAss	1
IS24143	ICRISAT	Landrace	S.bicolor	bicolor	G	TZN	EAfrica	9a9b_G	0
IS24150	ICRISAT	Landrace	S.bicolor	bicolor	G	TZN	EAfrica	9a9b_G	0
IS2416	ICRISAT	Landrace	S.bicolor	bicolor	K	ZAF	SAfrica	NotAss	1
IS24163	ICRISAT	Landrace	S.bicolor	bicolor	G	TZN	EAfrica	9a9b_G	0
IS24170	ICRISAT	Landrace	S.bicolor	bicolor	G	TZN	EAfrica	9a9b_G	0
IS24175	ICRISAT	Landrace	S.bicolor	bicolor	G	TZN	EAfrica	9a9b_G	0
IS24177	ICRISAT	Landrace	S.bicolor	bicolor	CB	TZN	EAfrica	9a9b_G	0
IS2418	ICRISAT	Landrace	S.bicolor	bicolor	K	ZAF	SAfrica	10_K	0
IS24181	ICRISAT	Landrace	S.bicolor	bicolor	G	TZN	EAfrica	9a9b_G	0
IS24188	ICRISAT	Landrace	S.bicolor	bicolor	G	TZN	EAfrica	9a9b_G	0
IS2419	ICRISAT	Landrace	S.bicolor	bicolor	K	ZAF	SAfrica	10_K	0
IS24193	ICRISAT	Landrace	S.bicolor	bicolor	G	TZN	EAfrica	9a9b_G	0
IS24197	ICRISAT	Landrace	S.bicolor	bicolor	G	TZN	EAfrica	9a9b_G	0
IS2420	ICRISAT	Landrace	S.bicolor	bicolor	K	ZAF	SAfrica	10_K	0
IS24207	ICRISAT	Landrace	S.bicolor	bicolor	G	TZN	EAfrica	9a9b_G	0
IS2421	ICRISAT	Landrace	S.bicolor	bicolor	KC	ZAF	SAfrica	10_K	1
IS24212	ICRISAT	Landrace	S.bicolor	bicolor	G	TZN	EAfrica	9a9b_G	0
IS24218	ICRISAT	Landrace	S.bicolor	bicolor	G	TZN	EAfrica	9a9b_G	0
IS2426	ICRISAT	Landrace	S.bicolor	bicolor	B	AFG	IND	NotAss	0
IS24285	ICRISAT	Landrace	S.bicolor	bicolor	G	TZN	EAfrica	9a9b_G	0
IS2430	ICRISAT	Landrace	S.bicolor	bicolor	G	NGA	WAfrica	5b_G	1
IS2435	ICRISAT	Landrace	S.bicolor	bicolor	C	USA	NAmerica	7_C	0
IS24357	ICRISAT	Landrace	S.bicolor	bicolor	D	IND	IND	2_D-B	0
IS24358	ICRISAT	Landrace	S.bicolor	bicolor	D	IND	IND	2_D-B	0
IS2436	ICRISAT	Landrace	S.bicolor	bicolor	C	USA	NAmerica	NotAss	0
IS24365	ICRISAT	Landrace	S.bicolor	bicolor	D	IND	IND	2_D-B	0
IS24382	ICRISAT	Landrace	S.bicolor	bicolor	DC	IND	IND	2_D-B	0
IS24395	ICRISAT	Landrace	S.bicolor	bicolor	DB	IND	IND	2_D-B	0
IS24410	ICRISAT	Landrace	S.bicolor	bicolor	D	IND	IND	2_D-B	0
IS24427	ICRISAT	Landrace	S.bicolor	bicolor	D	IND	IND	2_D-B	0
IS24435	ICRISAT	Landrace	S.bicolor	bicolor	DC	IND	IND	2_D-B	0
IS24444	ICRISAT	Landrace	S.bicolor	bicolor	C	ZAF	SAfrica	NotAss	0
IS24447	ICRISAT	Landrace	S.bicolor	bicolor	K	ZAF	SAfrica	NotAss	0
IS24452	ICRISAT	Landrace	S.bicolor	bicolor	K	ZAF	SAfrica	10_K	0
IS24453	ICRISAT	Landrace	S.bicolor	bicolor	CB	ZAF	SAfrica	NotAss	0
IS24457	ICRISAT	Landrace	S.bicolor	bicolor	B	ZAF	SAfrica	10_K	0
IS24459	ICRISAT	Landrace	S.bicolor	bicolor	C	ZAF	SAfrica	NotAss	0
IS24462	ICRISAT	Landrace	S.bicolor	bicolor	CB	ZAF	SAfrica	NotAss	0
IS24463	ICRISAT	Landrace	S.bicolor	bicolor	K	ZAF	SAfrica	10_K	0
IS24465	ICRISAT	Landrace	S.bicolor	bicolor	K	ZAF	SAfrica	10_K	0
IS24466	ICRISAT	Landrace	S.bicolor	bicolor	K	ZAF	SAfrica	10_K	0
IS24470	ICRISAT	Landrace	S.bicolor	bicolor	C	ZAF	SAfrica	10_K	0
IS24471	ICRISAT	Landrace	S.bicolor	bicolor	K	ZAF	SAfrica	10_K	0
IS24475	ICRISAT	Landrace	S.bicolor	bicolor	KC	ZAF	SAfrica	10_K	0
IS24478	ICRISAT	Landrace	S.bicolor	bicolor	KC	ZAF	SAfrica	10_K	0
IS24479	ICRISAT	Landrace	S.bicolor	bicolor	K	ZAF	SAfrica	10_K	0
IS24480	ICRISAT	Landrace	S.bicolor	bicolor	KC	ZAF	SAfrica	10_K	0
IS24484	ICRISAT	Landrace	S.bicolor	bicolor	KB	ZAF	SAfrica	10_K	0
IS24488	ICRISAT	Landrace	S.bicolor	bicolor	K	ZAF	SAfrica	10_K	0
IS24492	ICRISAT	Landrace	S.bicolor	bicolor	K	ZAF	SAfrica	10_K	0
IS24494	ICRISAT	Landrace	S.bicolor	bicolor	KC	ZAF	SAfrica	10_K	0
IS24495	ICRISAT	Landrace	S.bicolor	bicolor	D	ZAF	SAfrica	10_K	0
IS24496	ICRISAT	Landrace	S.bicolor	bicolor	K	ZAF	SAfrica	10_K	0
IS24501	ICRISAT	Landrace	S.bicolor	bicolor	CB	ZAF	SAfrica	NotAss	0
IS24503	ICRISAT	Landrace	S.bicolor	bicolor	B	ZAF	SAfrica	NotAss	1
IS24506	ICRISAT	Landrace	S.bicolor	bicolor	C	ZAF	SAfrica	NotAss	0
IS24699	ICRISAT	Landrace	S.bicolor	bicolor	DC	NGA	WAfrica	6_G	0
IS24700	ICRISAT	Landrace	S.bicolor	bicolor	DC	NGA	WAfrica	6_G	0
IS24701	ICRISAT	Landrace	S.bicolor	bicolor	DC	NGA	WAfrica	6_G	0
IS24703	ICRISAT	Landrace	S.bicolor	bicolor	DC	NGA	WAfrica	6_G	0
IS24712	ICRISAT	Landrace	S.bicolor	bicolor	DC	NGA	WAfrica	6_G	0
IS24713	ICRISAT	Landrace	S.bicolor	bicolor	D	NGA	WAfrica	NotAss	1
IS24720	ICRISAT	Landrace	S.bicolor	bicolor	DC	NGA	WAfrica	6_G	0
IS24723	ICRISAT	Landrace	S.bicolor	bicolor	DC	NGA	WAfrica	6_G	0
IS24724	ICRISAT	Landrace	S.bicolor	bicolor	DC	NGA	WAfrica	6_G	0
IS2473	ICRISAT	Breeding_material	S.bicolor	bicolor	B	USA	NAmerica	NotAss	0
IS24730	ICRISAT	Landrace	S.bicolor	bicolor	DC	NGA	WAfrica	6_G	0
IS24731	ICRISAT	Landrace	S.bicolor	bicolor	DC	NGA	WAfrica	6_G	0
IS24732	ICRISAT	Landrace	S.bicolor	bicolor	C	NGA	WAfrica	6_G	0
IS24734	ICRISAT	Landrace	S.bicolor	bicolor	DC	NGA	WAfrica	6_G	0
IS2474	ICRISAT	Breeding_material	S.bicolor	bicolor	B	SDN	EAfrica	NotAss	0
IS24748	ICRISAT	Landrace	S.bicolor	bicolor	DC	NGA	WAfrica	6_G	0
IS24753	ICRISAT	Landrace	S.bicolor	bicolor	DC	NGA	WAfrica	6_G	0
IS24786	ICRISAT	Landrace	S.bicolor	bicolor	GC	NGA	WAfrica	NotAss	1
IS24810	ICRISAT	Landrace	S.bicolor	bicolor	GC	NGA	WAfrica	6_G	0
IS2482	ICRISAT	Breeding_material	S.bicolor	bicolor	B	USA	NAmerica	NotAss	0
IS24840	ICRISAT	Landrace	S.bicolor	bicolor	DC	NGA	WAfrica	6_G	0
IS24841	ICRISAT	Landrace	S.bicolor	bicolor	DC	NGA	WAfrica	NotAss	0
IS24856	ICRISAT	Landrace	S.bicolor	bicolor	DC	NGA	WAfrica	6_G	0
IS24857	ICRISAT	Landrace	S.bicolor	bicolor	DC	NGA	WAfrica	6_G	0
IS24868	ICRISAT	Landrace	S.bicolor	bicolor	DC	NGA	WAfrica	6_G	0
IS24869	ICRISAT	Landrace	S.bicolor	bicolor	DC	NGA	WAfrica	6_G	0
IS24870	ICRISAT	Landrace	S.bicolor	bicolor	C	NGA	WAfrica	6_G	0
IS24880	ICRISAT	Landrace	S.bicolor	bicolor	DC	NGA	WAfrica	6_G	0
IS24883	ICRISAT	Landrace	S.bicolor	bicolor	DC	NGA	WAfrica	6_G	0
IS24900	ICRISAT	Landrace	S.bicolor	bicolor	GC	ZMB	SAfrica	NotAss	0
IS24910	ICRISAT	Landrace	S.bicolor	bicolor	GC	ZMB	SAfrica	NotAss	0
IS24913	ICRISAT	Landrace	S.bicolor	bicolor	GC	ZMB	SAfrica	9a9b_G	1
IS24915	ICRISAT	Landrace	S.bicolor	bicolor	GC	ZMB	SAfrica	7_C	0
IS24922	ICRISAT	Landrace	S.bicolor	bicolor	CB	ZMB	SAfrica	9a9b_G	0
IS24939	ICRISAT	Landrace	S.bicolor	bicolor	B	ZMB	SAfrica	9a9b_G	1
IS24940	ICRISAT	Landrace	S.bicolor	bicolor	GD	ZMB	SAfrica	9c_C	1
IS24953	ICRISAT	Landrace	S.bicolor	bicolor	GC	ZMB	SAfrica	9a9b_G	1
IS24958	ICRISAT	Landrace	S.bicolor	bicolor	GC	ZMB	SAfrica	9a9b_G	0
IS24969	ICRISAT	Landrace	S.bicolor	bicolor	GC	ZMB	SAfrica	NotAss	0
IS24977	ICRISAT	Landrace	S.bicolor	bicolor	GC	SDN	EAfrica	7_C	0
IS24978	ICRISAT	Landrace	S.bicolor	bicolor	GC	SDN	EAfrica	NotAss	0
IS24979	ICRISAT	Landrace	S.bicolor	bicolor	GC	SDN	EAfrica	7_C	0
IS25055	ICRISAT	Landrace	S.bicolor	bicolor	G	GHA	WAfrica	6_G	1
IS25089	ICRISAT	Landrace	S.bicolor	bicolor	G	GHA	WAfrica	6_G	0
IS25106	ICRISAT	Landrace	S.bicolor	bicolor	G	GHA	WAfrica	6_G	0
IS25111	ICRISAT	Landrace	S.bicolor	bicolor	G	GHA	WAfrica	6_G	0
IS25112	ICRISAT	Landrace	S.bicolor	bicolor	G	GHA	WAfrica	6_G	0
IS25179	ICRISAT	Landrace	S.bicolor	bicolor	DB	ETH	EAfrica	NotAss	0
IS25196	ICRISAT	Landrace	S.bicolor	bicolor	D	ETH	EAfrica	NotAss	0
IS25207	ICRISAT	Landrace	S.bicolor	bicolor	B	ETH	EAfrica	4_D-DB-B	1
IS25214	ICRISAT	Landrace	S.bicolor	bicolor	D	ETH	EAfrica	NotAss	0
IS25216	ICRISAT	Landrace	S.bicolor	bicolor	D	ETH	EAfrica	4_D-DB-B	0
IS25249	ICRISAT	Landrace	S.bicolor	bicolor	DB	ETH	EAfrica	4_D-DB-B	0
IS25258	ICRISAT	Landrace	S.bicolor	bicolor	DB	ETH	EAfrica	4_D-DB-B	0
IS25261	ICRISAT	Landrace	S.bicolor	bicolor	DB	ETH	EAfrica	4_D-DB-B	0
IS25263	ICRISAT	Landrace	S.bicolor	bicolor	B	ETH	EAfrica	4_D-DB-B	0
IS25287	ICRISAT	Landrace	S.bicolor	bicolor	D	ETH	EAfrica	3_D	0
IS25301	ICRISAT	Landrace	S.bicolor	bicolor	DB	ETH	EAfrica	4_D-DB-B	1
IS25333	ICRISAT	Landrace	S.bicolor	bicolor	D	ETH	EAfrica	NotAss	0
IS25345	ICRISAT	Landrace	S.bicolor	bicolor	DB	ETH	EAfrica	4_D-DB-B	0
IS25369	ICRISAT	Landrace	S.bicolor	bicolor	C	KEN	EAfrica	7_C	0
IS25400	ICRISAT	Landrace	S.bicolor	bicolor	G	KEN	EAfrica	6_G	0
IS25402	ICRISAT	Landrace	S.bicolor	bicolor	GC	KEN	EAfrica	NotAss	0
IS25419	ICRISAT	Landrace	S.bicolor	bicolor	C	KEN	EAfrica	7_C	0
IS25424	ICRISAT	Landrace	S.bicolor	bicolor	G	KEN	EAfrica	NotAss	0
IS25442	ICRISAT	Landrace	S.bicolor	bicolor	C	KEN	EAfrica	7_C	1
IS25481	ICRISAT	Landrace	S.bicolor	bicolor	C	BDI	CAfrica	9c_C	0
IS25533	ICRISAT	Landrace	S.bicolor	bicolor	C	RWA	CAfrica	9c_C	0
IS25568	ICRISAT	Landrace	S.bicolor	bicolor	C	RWA	CAfrica	NotAss	0
IS25606	ICRISAT	Landrace	S.bicolor	bicolor	C	MLI	WAfrica	6_G	0
IS25618	ICRISAT	Landrace	S.bicolor	bicolor	G	MLI	WAfrica	6_G	0
IS25633	ICRISAT	Landrace	S.bicolor	bicolor	DC	MLI	WAfrica	3_D	0
IS25645	ICRISAT	Landrace	S.bicolor	bicolor	C	MLI	WAfrica	NotAss	0
IS25661	ICRISAT	Landrace	S.bicolor	bicolor	G	MLI	WAfrica	6_G	0
IS25732	ICRISAT	Landrace	S.bicolor	bicolor	D	MLI	WAfrica	NotAss	0
IS25734	ICRISAT	Landrace	S.bicolor	bicolor	DB	MLI	WAfrica	NotAss	0
IS25816	ICRISAT	Landrace	S.bicolor	bicolor	G	MLI	WAfrica	6_G	0
IS25836	ICRISAT	Landrace	S.bicolor	bicolor	D	MLI	WAfrica	NotAss	1
IS25848	ICRISAT	Landrace	S.bicolor	bicolor	G	MLI	WAfrica	6_G	1
IS25857	ICRISAT	Landrace	S.bicolor	bicolor	G	MLI	WAfrica	5b_G	0
IS2586	ICRISAT	Breeding_material	S.bicolor	bicolor	C	USA	NAmerica	7_C	0
IS25860	ICRISAT	Landrace	S.bicolor	bicolor	G	MLI	WAfrica	5b_G	0
IS25882	ICRISAT	Landrace	S.bicolor	bicolor	G	MLI	WAfrica	6_G	0
IS25886	ICRISAT	Landrace	S.bicolor	bicolor	G	MLI	WAfrica	5b_G	0
IS25910	ICRISAT	Landrace	S.bicolor	bicolor	G	MLI	WAfrica	NotAss	1
IS25925	ICRISAT	Landrace	S.bicolor	bicolor	G	MLI	WAfrica	6_G	0
IS25956	ICRISAT	Landrace	S.bicolor	bicolor	G	MLI	WAfrica	5b_G	0
IS25959	ICRISAT	Landrace	S.bicolor	bicolor	G	MLI	WAfrica	6_G	0
IS25977	ICRISAT	Landrace	S.bicolor	bicolor	G	MLI	WAfrica	5b_G	0
IS25981	ICRISAT	Landrace	S.bicolor	bicolor	G	MLI	WAfrica	6_G	0
IS25989	ICRISAT	Landrace	S.bicolor	bicolor	G	MLI	WAfrica	5b_G	0
IS25996	ICRISAT	Landrace	S.bicolor	bicolor	G	MLI	WAfrica	6_G	0
IS26	ICRISAT	Landrace	S.bicolor	bicolor	B	USA	NAmerica	5a_B	0
IS2600	ICRISAT	Breeding_material	S.bicolor	bicolor	C	USA	NAmerica	7_C	0
IS26000	ICRISAT	Landrace	S.bicolor	bicolor	G	MLI	WAfrica	6_G	0
IS26021	ICRISAT	Landrace	S.bicolor	bicolor	G	MLI	WAfrica	6_G	0
IS26025	ICRISAT	Landrace	S.bicolor	bicolor	G	MLI	WAfrica	6_G	0
IS26029	ICRISAT	Landrace	S.bicolor	bicolor	G	MLI	WAfrica	6_G	0
IS26043	ICRISAT	Landrace	S.bicolor	bicolor	G	MLI	WAfrica	6_G	0
IS26046	ICRISAT	Landrace	S.bicolor	bicolor	G	MLI	WAfrica	6_G	0
IS26081	ICRISAT	Landrace	S.bicolor	bicolor	G	MLI	WAfrica	6_G	0
IS26198	ICRISAT	Landrace	S.bicolor	bicolor	G	TGO	WAfrica	6_G	1
IS26212	ICRISAT	Landrace	S.bicolor	bicolor	G	TGO	WAfrica	6_G	0
IS26221	ICRISAT	Landrace	S.bicolor	bicolor	D	TGO	WAfrica	NotAss	0
IS26222	ICRISAT	Landrace	S.bicolor	bicolor	G	TGO	WAfrica	6_G	0
IS26224	ICRISAT	Landrace	S.bicolor	bicolor	G	TGO	WAfrica	6_G	1
IS26240	ICRISAT	Landrace	S.bicolor	bicolor	G	TGO	WAfrica	6_G	0
IS26255	ICRISAT	Landrace	S.bicolor	bicolor	G	TGO	WAfrica	6_G	0
IS26258	ICRISAT	Landrace	S.bicolor	bicolor	GC	TGO	WAfrica	6_G	0
IS26259	ICRISAT	Landrace	S.bicolor	bicolor	GC	TGO	WAfrica	6_G	0
IS26273	ICRISAT	Landrace	S.bicolor	bicolor	G	TGO	WAfrica	6_G	0
IS26283	ICRISAT	Landrace	S.bicolor	bicolor	G	TGO	WAfrica	6_G	0
IS26323	ICRISAT	Landrace	S.bicolor	bicolor	G	TGO	WAfrica	6_G	0
IS26334	ICRISAT	Landrace	S.bicolor	bicolor	G	TGO	WAfrica	6_G	0
IS26342	ICRISAT	Landrace	S.bicolor	bicolor	G	TGO	WAfrica	6_G	0
IS26350	ICRISAT	Landrace	S.bicolor	bicolor	G	TGO	WAfrica	6_G	0
IS26366	ICRISAT	Landrace	S.bicolor	bicolor	G	TGO	WAfrica	6_G	0
IS26389	ICRISAT	Landrace	S.bicolor	bicolor	G	TGO	WAfrica	6_G	0
IS26417	ICRISAT	Landrace	S.bicolor	bicolor	G	BEN	WAfrica	6_G	0
IS2643	ICRISAT	Breeding_material	S.bicolor	bicolor	D	IND	IND	2_D-B	0
IS26460	ICRISAT	Landrace	S.bicolor	bicolor	G	BEN	WAfrica	6_G	0
IS26470	ICRISAT	Landrace	S.bicolor	bicolor	G	BEN	WAfrica	6_G	0
IS26484	ICRISAT	Landrace	S.bicolor	bicolor	G	BEN	WAfrica	6_G	0
IS26526	ICRISAT	Landrace	S.bicolor	bicolor	G	BEN	WAfrica	6_G	0
IS26605	ICRISAT	Landrace	S.bicolor	bicolor	G	BEN	WAfrica	6_G	0
IS26608	ICRISAT	Landrace	S.bicolor	bicolor	GC	MDG	SAfrica	7_C	0
IS26616	ICRISAT	Landrace	S.bicolor	bicolor	DC	MDG	SAfrica	NotAss	0
IS26617	ICRISAT	Landrace	S.bicolor	bicolor	CB	MDG	SAfrica	NotAss	0
IS26629	ICRISAT	Landrace	S.bicolor	bicolor	G	ZMB	SAfrica	9a9b_G	0
IS26687	ICRISAT	Landrace	S.bicolor	bicolor	G	MWI	SAfrica	9a9b_G	0
IS26690	ICRISAT	Landrace	S.bicolor	bicolor	CB	ZAF	SAfrica	10_K	0
IS26694	ICRISAT	Landrace	S.bicolor	bicolor	C	ZAF	SAfrica	10_K	0
IS26698	ICRISAT	Landrace	S.bicolor	bicolor	C	ZAF	SAfrica	NotAss	0
IS26699	ICRISAT	Landrace	S.bicolor	bicolor	CB	ZAF	SAfrica	NotAss	0
IS26701	ICRISAT	Landrace	S.bicolor	bicolor	CB	ZAF	SAfrica	NotAss	0
IS26704	ICRISAT	Landrace	S.bicolor	bicolor	CB	ZAF	SAfrica	10_K	0
IS26707	ICRISAT	Landrace	S.bicolor	bicolor	CB	ZAF	SAfrica	NotAss	0
IS26714	ICRISAT	Landrace	S.bicolor	bicolor	CB	ZAF	SAfrica	10_K	0
IS26718	ICRISAT	Landrace	S.bicolor	bicolor	CB	ZAF	SAfrica	10_K	0
IS26721	ICRISAT	Landrace	S.bicolor	bicolor	K	ZAF	SAfrica	10_K	0
IS26722	ICRISAT	Landrace	S.bicolor	bicolor	C	ZAF	SAfrica	10_K	0
IS26723	ICRISAT	Landrace	S.bicolor	bicolor	K	ZAF	SAfrica	10_K	0
IS26725	ICRISAT	Landrace	S.bicolor	bicolor	C	ZAF	SAfrica	10_K	0
IS26727	ICRISAT	Landrace	S.bicolor	bicolor	DC	ZAF	SAfrica	10_K	0
IS26734	ICRISAT	Landrace	S.bicolor	bicolor	C	ZAF	SAfrica	8_C-D	0
IS26735	ICRISAT	Landrace	S.bicolor	bicolor	C	ZAF	SAfrica	8_C-D	1
IS26737	ICRISAT	Landrace	S.bicolor	bicolor	K	ZAF	SAfrica	10_K	0
IS26738	ICRISAT	Landrace	S.bicolor	bicolor	C	ZAF	SAfrica	NotAss	0
IS26740	ICRISAT	Landrace	S.bicolor	bicolor	CB	ZAF	SAfrica	10_K	0
IS26741	ICRISAT	Landrace	S.bicolor	bicolor	K	ZAF	SAfrica	10_K	0
IS26742	ICRISAT	Landrace	S.bicolor	bicolor	KC	ZAF	SAfrica	NotAss	0
IS26743	ICRISAT	Landrace	S.bicolor	bicolor	CB	ZAF	SAfrica	NotAss	0
IS26744	ICRISAT	Landrace	S.bicolor	bicolor	C	ZAF	SAfrica	10_K	0
IS26748	ICRISAT	Landrace	S.bicolor	bicolor	K	ZAF	SAfrica	10_K	0
IS26749	ICRISAT	Landrace	S.bicolor	bicolor	K	ZAF	SAfrica	10_K	0
IS26753	ICRISAT	Landrace	S.bicolor	bicolor	K	ZAF	SAfrica	10_K	0
IS26754	ICRISAT	Landrace	S.bicolor	bicolor	K	ZAF	SAfrica	10_K	0
IS26756	ICRISAT	Landrace	S.bicolor	bicolor	K	ZAF	SAfrica	10_K	0
IS26760	ICRISAT	Landrace	S.bicolor	bicolor	C	ZAF	SAfrica	10_K	0
IS26761	ICRISAT	Landrace	S.bicolor	bicolor	C	ZAF	SAfrica	10_K	0
IS26763	ICRISAT	Landrace	S.bicolor	bicolor	KC	ZAF	SAfrica	10_K	0
IS26765	ICRISAT	Landrace	S.bicolor	bicolor	C	ZAF	SAfrica	10_K	0
IS26773	ICRISAT	Landrace	S.bicolor	bicolor	CB	ZAF	SAfrica	10_K	0
IS26774	ICRISAT	Landrace	S.bicolor	bicolor	GC	ZAF	SAfrica	10_K	0
IS2678	ICRISAT	Breeding_material	S.bicolor	bicolor	K	UGA	EAfrica	NotAss	1
IS26785	ICRISAT	Landrace	S.bicolor	bicolor	K	ZAF	SAfrica	10_K	0
IS26787	ICRISAT	Landrace	S.bicolor	bicolor	K	ZAF	SAfrica	10_K	0
IS26788	ICRISAT	Landrace	S.bicolor	bicolor	K	ZAF	SAfrica	NotAss	1
IS26794	ICRISAT	Landrace	S.bicolor	bicolor	C	ZAF	SAfrica	10_K	0
IS26815	ICRISAT	Landrace	S.bicolor	bicolor	C	YEM	MidE	NotAss	1
IS26846	ICRISAT	Landrace	S.bicolor	bicolor	GC	SDN	EAfrica	NotAss	0
IS26869	ICRISAT	Landrace	S.bicolor	bicolor	GC	NGA	WAfrica	NotAss	0
IS26874	ICRISAT	Landrace	S.bicolor	bicolor	DC	NGA	WAfrica	6_G	0
IS26875	ICRISAT	Landrace	S.bicolor	bicolor	DC	NGA	WAfrica	6_G	0
IS26886	ICRISAT	Landrace	S.bicolor	bicolor	DC	NGA	WAfrica	6_G	0
IS26887	ICRISAT	Landrace	S.bicolor	bicolor	DC	NGA	WAfrica	6_G	0
IS26910	ICRISAT	Landrace	S.bicolor	bicolor	DC	NGA	WAfrica	6_G	0
IS26919	ICRISAT	Landrace	S.bicolor	bicolor	GC	NGA	WAfrica	NotAss	0
IS27007	ICRISAT	Landrace	S.bicolor	bicolor	D	SDN	EAfrica	NotAss	0
IS27009	ICRISAT	Landrace	S.bicolor	bicolor	CB	SDN	EAfrica	NotAss	0
IS27030	ICRISAT	Landrace	S.bicolor	bicolor	D	SDN	EAfrica	NotAss	0
IS27034	ICRISAT	Landrace	S.bicolor	bicolor	D	SDN	EAfrica	NotAss	0
IS27044	ICRISAT	Landrace	S.bicolor	bicolor	DC	NGA	WAfrica	6_G	0
IS27048	ICRISAT	Landrace	S.bicolor	bicolor	K	ZWE	SAfrica	10_K	0
IS27069	ICRISAT	Landrace	S.bicolor	bicolor	K	ZWE	SAfrica	10_K	0
IS27076	ICRISAT	Landrace	S.bicolor	bicolor	K	ZWE	SAfrica	NotAss	0
IS27077	ICRISAT	Landrace	S.bicolor	bicolor	C	ZWE	SAfrica	9a9b_G	0
IS27080	ICRISAT	Landrace	S.bicolor	bicolor	K	ZWE	SAfrica	NotAss	0
IS27085	ICRISAT	Landrace	S.bicolor	bicolor	DC	ZWE	SAfrica	NotAss	0
IS27098	ICRISAT	Landrace	S.bicolor	bicolor	C	ZWE	SAfrica	10_K	0
IS271	ICRISAT	Breeding_material	S.bicolor	bicolor	C	0	0	7_C	0
IS27117	ICRISAT	Landrace	S.bicolor	bicolor	K	ZWE	SAfrica	10_K	0
IS27124	ICRISAT	Landrace	S.bicolor	bicolor	K	ZWE	SAfrica	10_K	0
IS27125	ICRISAT	Landrace	S.bicolor	bicolor	K	ZWE	SAfrica	10_K	0
IS27131	ICRISAT	Landrace	S.bicolor	bicolor	K	ZWE	SAfrica	10_K	0
IS27135	ICRISAT	Landrace	S.bicolor	bicolor	K	ZWE	SAfrica	10_K	0
IS27148	ICRISAT	Landrace	S.bicolor	bicolor	K	ZWE	SAfrica	10_K	0
IS27162	ICRISAT	Landrace	S.bicolor	bicolor	K	ZWE	SAfrica	NotAss	0
IS27168	ICRISAT	Landrace	S.bicolor	bicolor	CB	ZWE	SAfrica	NotAss	0
IS27186	ICRISAT	Landrace	S.bicolor	bicolor	G	ZWE	SAfrica	10_K	0
IS27188	ICRISAT	Landrace	S.bicolor	bicolor	K	ZWE	SAfrica	10_K	0
IS27191	ICRISAT	Landrace	S.bicolor	bicolor	C	ZWE	SAfrica	10_K	0
IS27213	ICRISAT	Landrace	S.bicolor	bicolor	GC	ZWE	SAfrica	9a9b_G	0
IS2723	ICRISAT	Breeding_material	S.bicolor	bicolor	C	UGA	EAfrica	7_C	0
IS27247	ICRISAT	Landrace	S.bicolor	bicolor	CB	ZWE	SAfrica	9a9b_G	0
IS27254	ICRISAT	Landrace	S.bicolor	bicolor	C	ZWE	SAfrica	9a9b_G	0
IS27267	ICRISAT	Landrace	S.bicolor	bicolor	G	ZWE	SAfrica	NotAss	0
IS27281	ICRISAT	Landrace	S.bicolor	bicolor	G	BFA	WAfrica	6_G	0
IS27287	ICRISAT	Landrace	S.bicolor	bicolor	G	BFA	WAfrica	6_G	1
IS2730	ICRISAT	Breeding_material	S.bicolor	bicolor	C	UGA	EAfrica	NotAss	1
IS27308	ICRISAT	Landrace	S.bicolor	bicolor	G	BFA	WAfrica	6_G	0
IS27339	ICRISAT	Landrace	S.bicolor	bicolor	G	BFA	WAfrica	6_G	0
IS27342	ICRISAT	Landrace	S.bicolor	bicolor	G	BFA	WAfrica	6_G	0
IS27350	ICRISAT	Landrace	S.bicolor	bicolor	G	BFA	WAfrica	6_G	0
IS27369	ICRISAT	Landrace	S.bicolor	bicolor	G	BFA	WAfrica	6_G	0
IS27376	ICRISAT	Landrace	S.bicolor	bicolor	G	BFA	WAfrica	6_G	0
IS27402	ICRISAT	Landrace	S.bicolor	bicolor	G	BFA	WAfrica	6_G	0
IS27436	ICRISAT	Landrace	S.bicolor	bicolor	G	BFA	WAfrica	6_G	0
IS27456	ICRISAT	Landrace	S.bicolor	bicolor	G	BFA	WAfrica	6_G	0
IS27486	ICRISAT	Landrace	S.bicolor	bicolor	G	BFA	WAfrica	6_G	0
IS27509	ICRISAT	Landrace	S.bicolor	bicolor	G	BFA	WAfrica	6_G	0
IS27540	ICRISAT	Landrace	S.bicolor	bicolor	G	BFA	WAfrica	6_G	0
IS27548	ICRISAT	Landrace	S.bicolor	bicolor	G	BFA	WAfrica	6_G	0
IS27555	ICRISAT	Landrace	S.bicolor	bicolor	G	BFA	WAfrica	6_G	0
IS27557	ICRISAT	Landrace	S.bicolor	bicolor	G	BFA	WAfrica	6_G	0
IS27582	ICRISAT	Landrace	S.bicolor	bicolor	GC	BFA	WAfrica	6_G	0
IS27599	ICRISAT	Landrace	S.bicolor	bicolor	GC	CMR	CAfrica	7_C	1
IS27607	ICRISAT	Landrace	S.bicolor	bicolor	C	CMR	CAfrica	7_C	0
IS27649	ICRISAT	Landrace	S.bicolor	bicolor	D	CMR	CAfrica	6_G	0
IS27650	ICRISAT	Landrace	S.bicolor	bicolor	D	CMR	CAfrica	6_G	0
IS27697	ICRISAT	Landrace	S.bicolor	bicolor	G	SLE	WAfrica	5b_G	0
IS27750	ICRISAT	Landrace	S.bicolor	bicolor	G	SLE	WAfrica	5b_G	0
IS27786	ICRISAT	Landrace	S.bicolor	bicolor	DB	MAR	MedB	NotAss	1
IS27855	ICRISAT	Landrace	S.bicolor	bicolor	B	ZAF	SAfrica	NotAss	1
IS27856	ICRISAT	Landrace	S.bicolor	bicolor	KC	ZAF	SAfrica	10_K	0
IS27860	ICRISAT	Landrace	S.bicolor	bicolor	DB	ZAF	SAfrica	10_K	0
IS27865	ICRISAT	Landrace	S.bicolor	bicolor	KC	ZAF	SAfrica	10_K	0
IS27870	ICRISAT	Landrace	S.bicolor	bicolor	CB	ZAF	SAfrica	10_K	0
IS27876	ICRISAT	Landrace	S.bicolor	bicolor	K	ZAF	SAfrica	9a9b_G	0
IS27877	ICRISAT	Landrace	S.bicolor	bicolor	C	ZAF	SAfrica	NotAss	0
IS27878	ICRISAT	Landrace	S.bicolor	bicolor	GC	ZAF	SAfrica	9a9b_G	0
IS27884	ICRISAT	Landrace	S.bicolor	bicolor	C	ZAF	SAfrica	NotAss	0
IS27887	ICRISAT	Landrace	S.bicolor	bicolor	CB	ZAF	SAfrica	10_K	0
IS27888	ICRISAT	Landrace	S.bicolor	bicolor	GC	ZAF	SAfrica	10_K	0
IS27889	ICRISAT	Landrace	S.bicolor	bicolor	CB	ZAF	SAfrica	10_K	0
IS27898	ICRISAT	Landrace	S.bicolor	bicolor	B	ZAF	SAfrica	10_K	0
IS27906	ICRISAT	Landrace	S.bicolor	bicolor	KC	ZAF	SAfrica	10_K	0
IS27910	ICRISAT	Landrace	S.bicolor	bicolor	KC	ZAF	SAfrica	10_K	0
IS27912	ICRISAT	Landrace	S.bicolor	bicolor	KC	ZAF	SAfrica	10_K	0
IS27914	ICRISAT	Landrace	S.bicolor	bicolor	KC	ZAF	SAfrica	10_K	0
IS27919	ICRISAT	Landrace	S.bicolor	bicolor	CB	USA	NAmerica	NotAss	0
IS27929	ICRISAT	Landrace	S.bicolor	bicolor	B	CHN	EAsia	1_D-CB	0
IS27930	ICRISAT	Landrace	S.bicolor	bicolor	CB	CHN	EAsia	1_D-CB	0
IS27931	ICRISAT	Landrace	S.bicolor	bicolor	CB	CHN	EAsia	1_D-CB	0
IS27935	ICRISAT	Landrace	S.bicolor	bicolor	CB	CHN	EAsia	1_D-CB	0
IS27937	ICRISAT	Landrace	S.bicolor	bicolor	C	CHN	EAsia	1_D-CB	0
IS27950	ICRISAT	Landrace	S.bicolor	bicolor	CB	YEM	MidE	NotAss	0
IS28	ICRISAT	Landrace	S.bicolor	bicolor	B	USA	NAmerica	5a_B	0
IS28010	ICRISAT	Landrace	S.bicolor	bicolor	C	YEM	MidE	NotAss	0
IS2806	ICRISAT	Landrace	S.bicolor	bicolor	C	ZWE	SAfrica	NotAss	0
IS28075	ICRISAT	Landrace	S.bicolor	bicolor	C	YEM	MidE	NotAss	0
IS28095	ICRISAT	Landrace	S.bicolor	bicolor	DC	YEM	MidE	NotAss	0
IS2810	ICRISAT	Landrace	S.bicolor	bicolor	C	ZWE	SAfrica	NotAss	0
IS28112	ICRISAT	Landrace	S.bicolor	bicolor	DC	YEM	MidE	NotAss	0
IS28114	ICRISAT	Landrace	S.bicolor	bicolor	C	YEM	MidE	NotAss	0
IS28115	ICRISAT	Landrace	S.bicolor	bicolor	C	YEM	MidE	NotAss	0
IS28116	ICRISAT	Landrace	S.bicolor	bicolor	DB	YEM	MidE	NotAss	0
IS2812	ICRISAT	Landrace	S.bicolor	bicolor	GC	ZWE	SAfrica	7_C	0
IS28127	ICRISAT	Landrace	S.bicolor	bicolor	D	YEM	MidE	NotAss	0
IS28141	ICRISAT	Landrace	S.bicolor	bicolor	DC	YEM	MidE	NotAss	0
IS28142	ICRISAT	Landrace	S.bicolor	bicolor	DC	YEM	MidE	NotAss	0
IS28167	ICRISAT	Landrace	S.bicolor	bicolor	DC	YEM	MidE	NotAss	0
IS28172	ICRISAT	Landrace	S.bicolor	bicolor	C	YEM	MidE	NotAss	0
IS2819	ICRISAT	Landrace	S.bicolor	bicolor	K	ZWE	SAfrica	10_K	0
IS28220	ICRISAT	Landrace	S.bicolor	bicolor	DC	YEM	MidE	NotAss	0
IS28241	ICRISAT	Landrace	S.bicolor	bicolor	DC	YEM	MidE	NotAss	0
IS2827	ICRISAT	Landrace	S.bicolor	bicolor	K	ZWE	SAfrica	10_K	0
IS28301	ICRISAT	Landrace	S.bicolor	bicolor	DC	YEM	MidE	NotAss	0
IS28309	ICRISAT	Landrace	S.bicolor	bicolor	DC	YEM	MidE	6_G	0
IS28312	ICRISAT	Landrace	S.bicolor	bicolor	DC	YEM	MidE	NotAss	0
IS28313	ICRISAT	Landrace	S.bicolor	bicolor	DC	YEM	MidE	NotAss	0
IS28332	ICRISAT	Landrace	S.bicolor	bicolor	DC	YEM	MidE	NotAss	1
IS2834	ICRISAT	Landrace	S.bicolor	bicolor	G	ZWE	SAfrica	NotAss	1
IS28347	ICRISAT	Landrace	S.bicolor	bicolor	DC	YEM	MidE	NotAss	0
IS28367	ICRISAT	Landrace	S.bicolor	bicolor	DC	YEM	MidE	NotAss	0
IS28377	ICRISAT	Landrace	S.bicolor	bicolor	DC	YEM	MidE	NotAss	0
IS28389	ICRISAT	Landrace	S.bicolor	bicolor	DC	YEM	MidE	NotAss	1
IS2840	ICRISAT	Landrace	S.bicolor	bicolor	K	ZWE	SAfrica	10_K	0
IS28449	ICRISAT	Landrace	S.bicolor	bicolor	GC	YEM	MidE	NotAss	0
IS28451	ICRISAT	Landrace	S.bicolor	bicolor	GC	YEM	MidE	NotAss	0
IS2850	ICRISAT	Landrace	S.bicolor	bicolor	K	ZAF	SAfrica	NotAss	0
IS28502	ICRISAT	Landrace	S.bicolor	bicolor	DC	YEM	MidE	NotAss	0
IS2851	ICRISAT	Landrace	S.bicolor	bicolor	K	ZAF	SAfrica	10_K	0
IS2853	ICRISAT	Landrace	S.bicolor	bicolor	GC	ZAF	SAfrica	10_K	0
IS2855	ICRISAT	Landrace	S.bicolor	bicolor	CB	ZAF	SAfrica	NotAss	0
IS28553	ICRISAT	Landrace	S.bicolor	bicolor	DC	YEM	MidE	NotAss	0
IS28593	ICRISAT	Landrace	S.bicolor	bicolor	DC	YEM	MidE	NotAss	0
IS28614	ICRISAT	Landrace	S.bicolor	bicolor	DC	YEM	MidE	NotAss	0
IS2862	ICRISAT	Landrace	S.bicolor	bicolor	C	ZAF	SAfrica	7_C	0
IS2864	ICRISAT	Landrace	S.bicolor	bicolor	C	ZAF	SAfrica	NotAss	0
IS2868	ICRISAT	Landrace	S.bicolor	bicolor	B	ZAF	SAfrica	NotAss	0
IS28680	ICRISAT	Landrace	S.bicolor	bicolor	DC	YEM	MidE	NotAss	0
IS28683	ICRISAT	Landrace	S.bicolor	bicolor	DC	YEM	MidE	NotAss	0
IS28688	ICRISAT	Landrace	S.bicolor	bicolor	DC	YEM	MidE	NotAss	1
IS2869	ICRISAT	Landrace	S.bicolor	bicolor	C	ZAF	SAfrica	10_K	0
IS2872	ICRISAT	Landrace	S.bicolor	bicolor	DC	EGY	MedB	NotAss	0
IS28723	ICRISAT	Landrace	S.bicolor	bicolor	DC	YEM	MidE	NotAss	0
IS2873	ICRISAT	Landrace	S.bicolor	bicolor	C	EGY	MedB	NotAss	1
IS28740	ICRISAT	Landrace	S.bicolor	bicolor	DC	YEM	MidE	NotAss	1
IS28747	ICRISAT	Landrace	S.bicolor	bicolor	DC	YEM	MidE	NotAss	0
IS28757	ICRISAT	Landrace	S.bicolor	bicolor	DC	YEM	MidE	NotAss	0
IS28761	ICRISAT	Landrace	S.bicolor	bicolor	DC	YEM	MidE	NotAss	0
IS28795	ICRISAT	Landrace	S.bicolor	bicolor	DB	YEM	MidE	NotAss	0
IS28802	ICRISAT	Landrace	S.bicolor	bicolor	DB	YEM	MidE	NotAss	0
IS2881	ICRISAT	Landrace	S.bicolor	bicolor	C	AUS	AUS	NotAss	0
IS28834	ICRISAT	Landrace	S.bicolor	bicolor	DC	YEM	MidE	NotAss	0
IS28849	ICRISAT	Landrace	S.bicolor	bicolor	DC	YEM	MidE	NotAss	1
IS28883	ICRISAT	Landrace	S.bicolor	bicolor	DC	YEM	MidE	NotAss	0
IS28937	ICRISAT	Landrace	S.bicolor	bicolor	DC	YEM	MidE	NotAss	0
IS28938	ICRISAT	Landrace	S.bicolor	bicolor	DB	YEM	MidE	NotAss	0
IS28963	ICRISAT	Landrace	S.bicolor	bicolor	DB	YEM	MidE	NotAss	0
IS28986	ICRISAT	Landrace	S.bicolor	bicolor	C	YEM	MidE	NotAss	0
IS29	ICRISAT	Landrace	S.bicolor	bicolor	B	USA	NAmerica	5a_B	0
IS29013	ICRISAT	Landrace	S.bicolor	bicolor	DC	YEM	MidE	NotAss	0
IS29018	ICRISAT	Landrace	S.bicolor	bicolor	DC	YEM	MidE	NotAss	0
IS2902	ICRISAT	Landrace	S.bicolor	bicolor	DC	NGA	WAfrica	6_G	1
IS29054	ICRISAT	Landrace	S.bicolor	bicolor	DC	YEM	MidE	NotAss	0
IS29086	ICRISAT	Landrace	S.bicolor	bicolor	DC	YEM	MidE	NotAss	0
IS2909	ICRISAT	Landrace	S.bicolor	bicolor	DC	SDN	EAfrica	NotAss	0
IS29091	ICRISAT	Landrace	S.bicolor	bicolor	DC	YEM	MidE	NotAss	0
IS29100	ICRISAT	Landrace	S.bicolor	bicolor	DC	YEM	MidE	NotAss	0
IS29130	ICRISAT	Landrace	S.bicolor	bicolor	DC	YEM	MidE	NotAss	0
IS29144	ICRISAT	Landrace	S.bicolor	bicolor	B	YEM	MidE	NotAss	0
IS29165	ICRISAT	Landrace	S.bicolor	bicolor	KC	YEM	MidE	NotAss	0
IS29167	ICRISAT	Landrace	S.bicolor	bicolor	DC	YEM	MidE	NotAss	0
IS29172	ICRISAT	Landrace	S.bicolor	bicolor	DC	YEM	MidE	NotAss	0
IS29182	ICRISAT	Landrace	S.bicolor	bicolor	K	SWZ	SAfrica	10_K	0
IS29184	ICRISAT	Landrace	S.bicolor	bicolor	DC	SWZ	SAfrica	10_K	0
IS29186	ICRISAT	Landrace	S.bicolor	bicolor	KC	SWZ	SAfrica	10_K	0
IS29192	ICRISAT	Landrace	S.bicolor	bicolor	K	SWZ	SAfrica	NotAss	0
IS29205	ICRISAT	Landrace	S.bicolor	bicolor	KC	SWZ	SAfrica	10_K	0
IS29209	ICRISAT	Landrace	S.bicolor	bicolor	B	SWZ	SAfrica	NotAss	0
IS29212	ICRISAT	Landrace	S.bicolor	bicolor	K	SWZ	SAfrica	10_K	0
IS29213	ICRISAT	Landrace	S.bicolor	bicolor	K	SWZ	SAfrica	10_K	0
IS29215	ICRISAT	Landrace	S.bicolor	bicolor	K	SWZ	SAfrica	10_K	0
IS29222	ICRISAT	Landrace	S.bicolor	bicolor	KD	SWZ	SAfrica	10_K	0
IS29225	ICRISAT	Landrace	S.bicolor	bicolor	K	SWZ	SAfrica	10_K	0
IS29230	ICRISAT	Landrace	S.bicolor	bicolor	K	SWZ	SAfrica	10_K	0
IS29231	ICRISAT	Landrace	S.bicolor	bicolor	K	SWZ	SAfrica	10_K	0
IS29232	ICRISAT	Landrace	S.bicolor	bicolor	KD	SWZ	SAfrica	10_K	0
IS29236	ICRISAT	Landrace	S.bicolor	bicolor	GC	SWZ	SAfrica	NotAss	0
IS29239	ICRISAT	Landrace	S.bicolor	bicolor	K	SWZ	SAfrica	10_K	0
IS29252	ICRISAT	Landrace	S.bicolor	bicolor	CB	SWZ	SAfrica	NotAss	0
IS2930	ICRISAT	Breeding_material	S.bicolor	bicolor	DC	USA	NAmerica	NotAss	0
IS29314	ICRISAT	Landrace	S.bicolor	bicolor	DC	SWZ	SAfrica	10_K	0
IS29335	ICRISAT	Landrace	S.bicolor	bicolor	DC	SWZ	SAfrica	10_K	0
IS29351	ICRISAT	Landrace	S.bicolor	bicolor	CB	SWZ	SAfrica	NotAss	0
IS2940	ICRISAT	Advanced_cultivar	S.bicolor	bicolor	KD	USA	NAmerica	NotAss	0
IS29616	ICRISAT	Landrace	S.bicolor	bicolor	DC	ZAF	SAfrica	10_K	0
IS29627	ICRISAT	Landrace	S.bicolor	bicolor	DC	ZAF	SAfrica	10_K	0
IS29634	ICRISAT	Landrace	S.bicolor	bicolor	DC	CHN	EAsia	1_D-CB	0
IS29638	ICRISAT	Landrace	S.bicolor	bicolor	DC	CHN	EAsia	1_D-CB	1
IS29642	ICRISAT	Landrace	S.bicolor	bicolor	C	CHN	EAsia	1_D-CB	0
IS29647	ICRISAT	Landrace	S.bicolor	bicolor	C	CHN	EAsia	1_D-CB	0
IS29649	ICRISAT	Landrace	S.bicolor	bicolor	CB	CHN	EAsia	1_D-CB	0
IS29653	ICRISAT	Landrace	S.bicolor	bicolor	DC	CHN	EAsia	1_D-CB	0
IS29656	ICRISAT	Landrace	S.bicolor	bicolor	DC	CHN	EAsia	1_D-CB	0
IS29666	ICRISAT	Landrace	S.bicolor	bicolor	CB	ZWE	SAfrica	NotAss	0
IS29705	ICRISAT	Landrace	S.bicolor	bicolor	G	ZWE	SAfrica	9a9b_G	0
IS29729	ICRISAT	Landrace	S.bicolor	bicolor	CB	ZWE	SAfrica	NotAss	0
IS29732	ICRISAT	Landrace	S.bicolor	bicolor	C	ZWE	SAfrica	10_K	0
IS29794	ICRISAT	Landrace	S.bicolor	bicolor	G	ZWE	SAfrica	9a9b_G	0
IS29798	ICRISAT	Landrace	S.bicolor	bicolor	G	ZWE	SAfrica	9a9b_G	1
IS29808	ICRISAT	Landrace	S.bicolor	bicolor	CB	ZWE	SAfrica	NotAss	0
IS29870	ICRISAT	Landrace	S.bicolor	bicolor	DC	ZWE	SAfrica	9a9b_G	1
IS29914	ICRISAT	Landrace	S.bicolor	bicolor	C	ZWE	SAfrica	NotAss	0
IS29939	ICRISAT	Landrace	S.bicolor	bicolor	DC	ZWE	SAfrica	10_K	0
IS29940	ICRISAT	Landrace	S.bicolor	bicolor	DC	ZWE	SAfrica	9a9b_G	0
IS29977	ICRISAT	Landrace	S.bicolor	bicolor	DC	ZWE	SAfrica	NotAss	1
IS29987	ICRISAT	Landrace	S.bicolor	bicolor	DC	ZWE	SAfrica	9a9b_G	0
IS30	ICRISAT	Landrace	S.bicolor	bicolor	B	USA	NAmerica	5a_B	0
IS30001	ICRISAT	Landrace	S.bicolor	bicolor	DC	ZWE	SAfrica	NotAss	1
IS30011	ICRISAT	Landrace	S.bicolor	bicolor	DC	ZWE	SAfrica	9a9b_G	0
IS30072	ICRISAT	Landrace	S.bicolor	bicolor	DC	ZWE	SAfrica	2_D-B	0
IS30079	ICRISAT	Landrace	S.bicolor	bicolor	DC	ZWE	SAfrica	9a9b_G	0
IS30179	ICRISAT	Landrace	S.bicolor	bicolor	DC	ZWE	SAfrica	10_K	0
IS302	ICRISAT	Landrace	S.bicolor	bicolor	KB	CHN	EAsia	1_D-CB	0
IS30202	ICRISAT	Landrace	S.bicolor	bicolor	C	ZWE	SAfrica	NotAss	0
IS30203	ICRISAT	Landrace	S.bicolor	bicolor	DC	ZWE	SAfrica	10_K	0
IS3021	ICRISAT	Landrace	S.bicolor	bicolor	D	ETH	EAfrica	NotAss	0
IS3023	ICRISAT	Landrace	S.bicolor	bicolor	D	ETH	EAfrica	2_D-B	0
IS30304	ICRISAT	Landrace	S.bicolor	bicolor	CB	CHN	EAsia	1_D-CB	0
IS30305	ICRISAT	Landrace	S.bicolor	bicolor	B	CHN	EAsia	1_D-CB	0
IS30306	ICRISAT	Landrace	S.bicolor	bicolor	C	CHN	EAsia	1_D-CB	0
IS30307	ICRISAT	Landrace	S.bicolor	bicolor	B	CHN	EAsia	1_D-CB	0
IS30310	ICRISAT	Landrace	S.bicolor	bicolor	C	CHN	EAsia	1_D-CB	0
IS30311	ICRISAT	Landrace	S.bicolor	bicolor	DC	CHN	EAsia	1_D-CB	0
IS30312	ICRISAT	Landrace	S.bicolor	bicolor	C	CHN	EAsia	1_D-CB	0
IS30313	ICRISAT	Landrace	S.bicolor	bicolor	B	CHN	EAsia	1_D-CB	0
IS30317	ICRISAT	Landrace	S.bicolor	bicolor	C	CHN	EAsia	1_D-CB	1
IS30318	ICRISAT	Landrace	S.bicolor	bicolor	CB	CHN	EAsia	1_D-CB	1
IS30319	ICRISAT	Landrace	S.bicolor	bicolor	DC	CHN	EAsia	1_D-CB	0
IS30321	ICRISAT	Landrace	S.bicolor	bicolor	C	CHN	EAsia	1_D-CB	0
IS30326	ICRISAT	Landrace	S.bicolor	bicolor	DC	CHN	EAsia	1_D-CB	0
IS30327	ICRISAT	Landrace	S.bicolor	bicolor	C	CHN	EAsia	1_D-CB	0
IS30330	ICRISAT	Landrace	S.bicolor	bicolor	CB	CHN	EAsia	1_D-CB	0
IS30331	ICRISAT	Landrace	S.bicolor	bicolor	CB	CHN	EAsia	1_D-CB	0
IS30334	ICRISAT	Landrace	S.bicolor	bicolor	C	CHN	EAsia	1_D-CB	0
IS30335	ICRISAT	Landrace	S.bicolor	bicolor	DC	CHN	EAsia	1_D-CB	1
IS30336	ICRISAT	Landrace	S.bicolor	bicolor	DC	CHN	EAsia	1_D-CB	0
IS30341	ICRISAT	Landrace	S.bicolor	bicolor	CB	CHN	EAsia	1_D-CB	0
IS30353	ICRISAT	Landrace	S.bicolor	bicolor	C	CHN	EAsia	1_D-CB	0
IS30357	ICRISAT	Landrace	S.bicolor	bicolor	C	CHN	EAsia	1_D-CB	0
IS30358	ICRISAT	Landrace	S.bicolor	bicolor	CB	CHN	EAsia	1_D-CB	0
IS30359	ICRISAT	Landrace	S.bicolor	bicolor	C	CHN	EAsia	1_D-CB	0
IS30360	ICRISAT	Landrace	S.bicolor	bicolor	C	CHN	EAsia	1_D-CB	0
IS30361	ICRISAT	Landrace	S.bicolor	bicolor	C	CHN	EAsia	1_D-CB	0
IS30362	ICRISAT	Landrace	S.bicolor	bicolor	DC	CHN	EAsia	1_D-CB	0
IS30366	ICRISAT	Landrace	S.bicolor	bicolor	C	CHN	EAsia	1_D-CB	0
IS30367	ICRISAT	Landrace	S.bicolor	bicolor	C	CHN	EAsia	1_D-CB	0
IS30368	ICRISAT	Landrace	S.bicolor	bicolor	C	CHN	EAsia	1_D-CB	0
IS30369	ICRISAT	Landrace	S.bicolor	bicolor	C	CHN	EAsia	1_D-CB	0
IS30370	ICRISAT	Landrace	S.bicolor	bicolor	DC	CHN	EAsia	1_D-CB	0
IS30371	ICRISAT	Landrace	S.bicolor	bicolor	C	CHN	EAsia	1_D-CB	0
IS30376	ICRISAT	Landrace	S.bicolor	bicolor	CB	CHN	EAsia	1_D-CB	0
IS30377	ICRISAT	Landrace	S.bicolor	bicolor	C	CHN	EAsia	1_D-CB	0
IS30379	ICRISAT	Landrace	S.bicolor	bicolor	C	CHN	EAsia	1_D-CB	0
IS30380	ICRISAT	Landrace	S.bicolor	bicolor	C	CHN	EAsia	1_D-CB	0
IS30383	ICRISAT	Landrace	S.bicolor	bicolor	DC	CHN	EAsia	1_D-CB	0
IS30386	ICRISAT	Landrace	S.bicolor	bicolor	C	CHN	EAsia	1_D-CB	0
IS30389	ICRISAT	Landrace	S.bicolor	bicolor	C	CHN	EAsia	1_D-CB	0
IS30392	ICRISAT	Landrace	S.bicolor	bicolor	B	CHN	EAsia	1_D-CB	0
IS30395	ICRISAT	Landrace	S.bicolor	bicolor	C	CHN	EAsia	1_D-CB	0
IS30396	ICRISAT	Landrace	S.bicolor	bicolor	CB	CHN	EAsia	1_D-CB	0
IS30397	ICRISAT	Landrace	S.bicolor	bicolor	B	CHN	EAsia	1_D-CB	1
IS3040	ICRISAT	Landrace	S.bicolor	bicolor	D	ETH	EAfrica	NotAss	0
IS30401	ICRISAT	Landrace	S.bicolor	bicolor	CB	CHN	EAsia	1_D-CB	0
IS30402	ICRISAT	Landrace	S.bicolor	bicolor	B	CHN	EAsia	1_D-CB	0
IS30404	ICRISAT	Landrace	S.bicolor	bicolor	CB	CHN	EAsia	1_D-CB	0
IS30409	ICRISAT	Landrace	S.bicolor	bicolor	DC	CHN	EAsia	1_D-CB	1
IS30413	ICRISAT	Landrace	S.bicolor	bicolor	DC	CHN	EAsia	1_D-CB	0
IS30415	ICRISAT	Landrace	S.bicolor	bicolor	DC	CHN	EAsia	1_D-CB	0
IS30416	ICRISAT	Landrace	S.bicolor	bicolor	CB	CHN	EAsia	1_D-CB	0
IS30420	ICRISAT	Landrace	S.bicolor	bicolor	DC	CHN	EAsia	1_D-CB	0
IS30422	ICRISAT	Landrace	S.bicolor	bicolor	DB	CHN	EAsia	1_D-CB	0
IS30426	ICRISAT	Landrace	S.bicolor	bicolor	CB	CHN	EAsia	1_D-CB	0
IS30429	ICRISAT	Landrace	S.bicolor	bicolor	CB	CHN	EAsia	1_D-CB	0
IS30432	ICRISAT	Landrace	S.bicolor	bicolor	DC	CHN	EAsia	1_D-CB	0
IS30434	ICRISAT	Landrace	S.bicolor	bicolor	C	CHN	EAsia	1_D-CB	0
IS30435	ICRISAT	Landrace	S.bicolor	bicolor	C	CHN	EAsia	1_D-CB	0
IS30440	ICRISAT	Landrace	S.bicolor	bicolor	CB	CHN	EAsia	1_D-CB	0
IS30444	ICRISAT	Landrace	S.bicolor	bicolor	DC	CHN	EAsia	1_D-CB	0
IS30448	ICRISAT	Landrace	S.bicolor	bicolor	C	CHN	EAsia	1_D-CB	0
IS30450	ICRISAT	Landrace	S.bicolor	bicolor	DC	CHN	EAsia	1_D-CB	0
IS30457	ICRISAT	Landrace	S.bicolor	bicolor	C	CHN	EAsia	1_D-CB	0
IS30460	ICRISAT	Landrace	S.bicolor	bicolor	C	CHN	EAsia	1_D-CB	0
IS30462	ICRISAT	Landrace	S.bicolor	bicolor	DC	CHN	EAsia	1_D-CB	0
IS30466	ICRISAT	Landrace	S.bicolor	bicolor	CB	CHN	EAsia	1_D-CB	0
IS30490	ICRISAT	Landrace	S.bicolor	bicolor	C	KOR	EAsia	1_D-CB	0
IS30499	ICRISAT	Landrace	S.bicolor	bicolor	DC	KOR	EAsia	1_D-CB	0
IS305	ICRISAT	Landrace	S.bicolor	bicolor	C	CHN	EAsia	1_D-CB	0
IS30500	ICRISAT	Landrace	S.bicolor	bicolor	C	KOR	EAsia	1_D-CB	0
IS30503	ICRISAT	Landrace	S.bicolor	bicolor	B	KOR	EAsia	1_D-CB	1
IS30504	ICRISAT	Landrace	S.bicolor	bicolor	B	KOR	EAsia	1_D-CB	0
IS30505	ICRISAT	Landrace	S.bicolor	bicolor	CB	KOR	EAsia	1_D-CB	0
IS30506	ICRISAT	Landrace	S.bicolor	bicolor	CB	KOR	EAsia	1_D-CB	0
IS30507	ICRISAT	Landrace	S.bicolor	bicolor	C	KOR	EAsia	1_D-CB	0
IS30508	ICRISAT	Landrace	S.bicolor	bicolor	DC	KOR	EAsia	1_D-CB	0
IS30509	ICRISAT	Landrace	S.bicolor	bicolor	C	KOR	EAsia	1_D-CB	0
IS30512	ICRISAT	Landrace	S.bicolor	bicolor	CB	KOR	EAsia	1_D-CB	0
IS30513	ICRISAT	Landrace	S.bicolor	bicolor	DC	KOR	EAsia	1_D-CB	0
IS30516	ICRISAT	Landrace	S.bicolor	bicolor	DC	KOR	EAsia	1_D-CB	0
IS30520	ICRISAT	Landrace	S.bicolor	bicolor	B	KOR	EAsia	1_D-CB	0
IS30523	ICRISAT	Landrace	S.bicolor	bicolor	B	KOR	EAsia	1_D-CB	0
IS30525	ICRISAT	Landrace	S.bicolor	bicolor	C	KOR	EAsia	1_D-CB	0
IS30528	ICRISAT	Landrace	S.bicolor	bicolor	C	KOR	EAsia	1_D-CB	0
IS30529	ICRISAT	Landrace	S.bicolor	bicolor	B	KOR	EAsia	1_D-CB	0
IS30533	ICRISAT	Landrace	S.bicolor	bicolor	C	KOR	EAsia	1_D-CB	0
IS30535	ICRISAT	Landrace	S.bicolor	bicolor	C	KOR	EAsia	1_D-CB	0
IS30536	ICRISAT	Landrace	S.bicolor	bicolor	CB	KOR	EAsia	1_D-CB	0
IS30540	ICRISAT	Landrace	S.bicolor	bicolor	B	KOR	EAsia	1_D-CB	0
IS30541	ICRISAT	Landrace	S.bicolor	bicolor	B	KOR	EAsia	1_D-CB	0
IS30542	ICRISAT	Landrace	S.bicolor	bicolor	B	KOR	EAsia	1_D-CB	0
IS30543	ICRISAT	Landrace	S.bicolor	bicolor	B	KOR	EAsia	1_D-CB	0
IS30545	ICRISAT	Landrace	S.bicolor	bicolor	CB	KOR	EAsia	1_D-CB	0
IS30548	ICRISAT	Landrace	S.bicolor	bicolor	B	KOR	EAsia	1_D-CB	0
IS30550	ICRISAT	Landrace	S.bicolor	bicolor	CB	KOR	EAsia	1_D-CB	0
IS30551	ICRISAT	Landrace	S.bicolor	bicolor	B	KOR	EAsia	1_D-CB	0
IS30554	ICRISAT	Landrace	S.bicolor	bicolor	B	KOR	EAsia	1_D-CB	0
IS30562	ICRISAT	Landrace	S.bicolor	bicolor	B	KOR	EAsia	1_D-CB	0
IS306	ICRISAT	Landrace	S.bicolor	bicolor	DC	CHN	EAsia	1_D-CB	0
IS30604	ICRISAT	Landrace	S.bicolor	bicolor	C	CMR	CAfrica	7_C	0
IS30619	ICRISAT	Landrace	S.bicolor	bicolor	C	CMR	CAfrica	7_C	1
IS30693	ICRISAT	Landrace	S.bicolor	bicolor	C	CMR	CAfrica	7_C	0
IS30706	ICRISAT	Landrace	S.bicolor	bicolor	C	CMR	CAfrica	7_C	0
IS30718	ICRISAT	Landrace	S.bicolor	bicolor	C	CMR	CAfrica	7_C	0
IS30729	ICRISAT	Landrace	S.bicolor	bicolor	C	CMR	CAfrica	7_C	0
IS30743	ICRISAT	Landrace	S.bicolor	bicolor	C	CMR	CAfrica	8_C-D	0
IS30748	ICRISAT	Landrace	S.bicolor	bicolor	DC	CMR	CAfrica	6_G	1
IS30838	ICRISAT	Landrace	S.bicolor	bicolor	G	CMR	CAfrica	6_G	0
IS30845	ICRISAT	Landrace	S.bicolor	bicolor	C	CMR	CAfrica	7_C	0
IS30847	ICRISAT	Landrace	S.bicolor	bicolor	C	CMR	CAfrica	NotAss	0
IS30872	ICRISAT	Landrace	S.bicolor	bicolor	C	AUS	AUS	NotAss	0
IS30875	ICRISAT	Landrace	S.bicolor	bicolor	C	AUS	AUS	NotAss	0
IS30876	ICRISAT	Landrace	S.bicolor	bicolor	C	AUS	AUS	NotAss	0
IS30880	ICRISAT	Landrace	S.bicolor	bicolor	C	AUS	AUS	NotAss	0
IS30881	ICRISAT	Landrace	S.bicolor	bicolor	DC	AUS	AUS	NotAss	0
IS3089	ICRISAT	Landrace	S.bicolor	bicolor	CB	USA	NAmerica	5a_B	0
IS30892	ICRISAT	Landrace	S.bicolor	bicolor	C	UGA	EAfrica	NotAss	0
IS30930	ICRISAT	Landrace	S.bicolor	bicolor	C	UGA	EAfrica	NotAss	0
IS30952	ICRISAT	Landrace	S.bicolor	bicolor	C	UGA	EAfrica	NotAss	0
IS3096	ICRISAT	Landrace	S.bicolor	bicolor	B	USA	NAmerica	NotAss	0
IS30968	ICRISAT	Landrace	S.bicolor	bicolor	C	UGA	EAfrica	7_C	0
IS30982	ICRISAT	Landrace	S.bicolor	bicolor	C	UGA	EAfrica	8_C-D	0
IS30998	ICRISAT	Landrace	S.bicolor	bicolor	C	UGA	EAfrica	7_C	0
IS31	ICRISAT	Landrace	S.bicolor	bicolor	B	USA	NAmerica	5a_B	0
IS310	ICRISAT	Landrace	S.bicolor	bicolor	CB	CHN	EAsia	1_D-CB	0
IS31043	ICRISAT	Landrace	S.bicolor	bicolor	C	UGA	EAfrica	NotAss	0
IS31056	ICRISAT	Landrace	S.bicolor	bicolor	C	UGA	EAfrica	NotAss	0
IS3107	ICRISAT	Landrace	S.bicolor	bicolor	B	USA	NAmerica	NotAss	0
IS31159	ICRISAT	Landrace	S.bicolor	bicolor	C	UGA	EAfrica	NotAss	0
IS31179	ICRISAT	Landrace	S.bicolor	bicolor	C	UGA	EAfrica	7_C	1
IS31202	ICRISAT	Landrace	S.bicolor	bicolor	C	UGA	EAfrica	NotAss	1
IS3121	ICRISAT	Landrace	S.bicolor	bicolor	B	USA	NAmerica	NotAss	1
IS3123	ICRISAT	Landrace	S.bicolor	bicolor	B	USA	NAmerica	5a_B	0
IS3126	ICRISAT	Landrace	S.bicolor	bicolor	B	USA	NAmerica	5a_B	0
IS3127	ICRISAT	Landrace	S.bicolor	bicolor	B	USA	NAmerica	5a_B	0
IS31274	ICRISAT	Landrace	S.bicolor	bicolor	C	UGA	EAfrica	NotAss	0
IS31275	ICRISAT	Landrace	S.bicolor	bicolor	C	UGA	EAfrica	NotAss	0
IS31299	ICRISAT	Landrace	S.bicolor	bicolor	C	UGA	EAfrica	9c_C	1
IS313	ICRISAT	Landrace	S.bicolor	bicolor	KB	CHN	EAsia	1_D-CB	0
IS31302	ICRISAT	Landrace	S.bicolor	bicolor	C	UGA	EAfrica	NotAss	0
IS3133	ICRISAT	Landrace	S.bicolor	bicolor	CB	USA	NAmerica	1_D-CB	0
IS31345	ICRISAT	Landrace	S.bicolor	bicolor	C	UGA	EAfrica	NotAss	0
IS3137	ICRISAT	Landrace	S.bicolor	bicolor	G	ZAF	SAfrica	6_G	0
IS31401	ICRISAT	Landrace	S.bicolor	bicolor	C	UGA	EAfrica	NotAss	0
IS3141	ICRISAT	Landrace	S.bicolor	bicolor	K	ZAF	SAfrica	10_K	0
IS31411	ICRISAT	Landrace	S.bicolor	bicolor	C	UGA	EAfrica	NotAss	0
IS3144	ICRISAT	Landrace	S.bicolor	bicolor	CB	ZAF	SAfrica	NotAss	0
IS3145	ICRISAT	Landrace	S.bicolor	bicolor	K	ZAF	SAfrica	10_K	0
IS3146	ICRISAT	Landrace	S.bicolor	bicolor	C	ZAF	SAfrica	10_K	0
IS3147	ICRISAT	Landrace	S.bicolor	bicolor	CB	ZAF	SAfrica	NotAss	1
IS31489	ICRISAT	Landrace	S.bicolor	bicolor	C	UGA	EAfrica	NotAss	0
IS31494	ICRISAT	Landrace	S.bicolor	bicolor	C	UGA	EAfrica	9c_C	0
IS31515	ICRISAT	Landrace	S.bicolor	bicolor	C	UGA	EAfrica	9c_C	0
IS3152	ICRISAT	Landrace	S.bicolor	bicolor	C	ZAF	SAfrica	NotAss	0
IS31522	ICRISAT	Landrace	S.bicolor	bicolor	C	UGA	EAfrica	NotAss	0
IS31542	ICRISAT	Landrace	S.bicolor	bicolor	C	BDI	CAfrica	NotAss	0
IS3155	ICRISAT	Landrace	S.bicolor	bicolor	K	ZAF	SAfrica	10_K	0
IS31557	ICRISAT	Landrace	S.bicolor	bicolor	C	BDI	CAfrica	9c_C	0
IS3157	ICRISAT	Landrace	S.bicolor	bicolor	K	ZAF	SAfrica	10_K	0
IS3158	ICRISAT	Landrace	S.bicolor	bicolor	K	ZAF	SAfrica	10_K	0
IS31589	ICRISAT	Landrace	S.bicolor	bicolor	C	RWA	CAfrica	9c_C	0
IS3159	ICRISAT	Landrace	S.bicolor	bicolor	K	ZAF	SAfrica	10_K	0
IS31593	ICRISAT	Landrace	S.bicolor	bicolor	C	RWA	CAfrica	9c_C	0
IS3160	ICRISAT	Landrace	S.bicolor	bicolor	K	ZAF	SAfrica	10_K	0
IS31614	ICRISAT	Landrace	S.bicolor	bicolor	C	RWA	CAfrica	NotAss	0
IS31639	ICRISAT	Landrace	S.bicolor	bicolor	C	RWA	CAfrica	NotAss	0
IS31651	ICRISAT	Landrace	S.bicolor	bicolor	C	COG	CAfrica	NotAss	0
IS31660	ICRISAT	Landrace	S.bicolor	bicolor	C	COG	CAfrica	NotAss	0
IS31671	ICRISAT	Landrace	S.bicolor	bicolor	C	COG	CAfrica	NotAss	0
IS3168	ICRISAT	Landrace	S.bicolor	bicolor	KC	ZAF	SAfrica	10_K	0
IS3169	ICRISAT	Landrace	S.bicolor	bicolor	K	ZAF	SAfrica	10_K	0
IS31693	ICRISAT	Landrace	S.bicolor	bicolor	CB	DZA	MedB	NotAss	1
IS31699	ICRISAT	Landrace	S.bicolor	bicolor	B	DZA	MedB	NotAss	0
IS31706	ICRISAT	Landrace	S.bicolor	bicolor	D	YEM	MidE	NotAss	0
IS31709	ICRISAT	Landrace	S.bicolor	bicolor	C	YEM	MidE	NotAss	0
IS3171	ICRISAT	Landrace	S.bicolor	bicolor	K	ZAF	SAfrica	10_K	0
IS31714	ICRISAT	Landrace	S.bicolor	bicolor	DC	YEM	MidE	NotAss	0
IS3172	ICRISAT	Landrace	S.bicolor	bicolor	K	ZAF	SAfrica	9a_G	0
IS31730	ICRISAT	Landrace	S.bicolor	bicolor	DC	YEM	MidE	NotAss	0
IS31741	ICRISAT	Landrace	S.bicolor	bicolor	DC	YEM	MidE	NotAss	0
IS31785	ICRISAT	Landrace	S.bicolor	bicolor	CB	YEM	MidE	NotAss	0
IS31789	ICRISAT	Landrace	S.bicolor	bicolor	DC	YEM	MidE	NotAss	0
IS31799	ICRISAT	Landrace	S.bicolor	bicolor	DC	YEM	MidE	NotAss	0
IS31807	ICRISAT	Landrace	S.bicolor	bicolor	DC	YEM	MidE	NotAss	0
IS31839	ICRISAT	Landrace	S.bicolor	bicolor	DC	YEM	MidE	NotAss	0
IS31852	ICRISAT	Landrace	S.bicolor	bicolor	DC	YEM	MidE	NotAss	1
IS31861	ICRISAT	Landrace	S.bicolor	bicolor	DC	YEM	MidE	NotAss	1
IS31891	ICRISAT	Landrace	S.bicolor	bicolor	DC	YEM	MidE	NotAss	0
IS31915	ICRISAT	Landrace	S.bicolor	bicolor	DC	YEM	MidE	NotAss	0
IS31974	ICRISAT	Landrace	S.bicolor	bicolor	DC	YEM	MidE	NotAss	0
IS31976	ICRISAT	Landrace	S.bicolor	bicolor	DC	YEM	MidE	NotAss	0
IS31985	ICRISAT	Landrace	S.bicolor	bicolor	DC	YEM	MidE	NotAss	0
IS32	ICRISAT	Landrace	S.bicolor	bicolor	B	USA	NAmerica	5a_B	0
IS32023	ICRISAT	Landrace	S.bicolor	bicolor	DC	YEM	MidE	NotAss	0
IS32050	ICRISAT	Landrace	S.bicolor	bicolor	D	YEM	MidE	NotAss	1
IS32068	ICRISAT	Landrace	S.bicolor	bicolor	DB	YEM	MidE	NotAss	0
IS32070	ICRISAT	Landrace	S.bicolor	bicolor	DC	YEM	MidE	NotAss	0
IS32071	ICRISAT	Landrace	S.bicolor	bicolor	DC	YEM	MidE	NotAss	0
IS32087	ICRISAT	Landrace	S.bicolor	bicolor	DC	YEM	MidE	NotAss	1
IS32092	ICRISAT	Landrace	S.bicolor	bicolor	DC	YEM	MidE	NotAss	1
IS32097	ICRISAT	Landrace	S.bicolor	bicolor	D	YEM	MidE	NotAss	0
IS32155	ICRISAT	Landrace	S.bicolor	bicolor	C	YEM	MidE	NotAss	0
IS32160	ICRISAT	Landrace	S.bicolor	bicolor	DB	YEM	MidE	NotAss	0
IS32174	ICRISAT	Landrace	S.bicolor	bicolor	DC	YEM	MidE	NotAss	0
IS32189	ICRISAT	Landrace	S.bicolor	bicolor	DC	YEM	MidE	NotAss	0
IS32211	ICRISAT	Landrace	S.bicolor	bicolor	DC	YEM	MidE	NotAss	0
IS32217	ICRISAT	Landrace	S.bicolor	bicolor	DC	YEM	MidE	NotAss	0
IS32234	ICRISAT	Landrace	S.bicolor	bicolor	DC	YEM	MidE	NotAss	1
IS32245	ICRISAT	Landrace	S.bicolor	bicolor	DC	YEM	MidE	NotAss	0
IS32292	ICRISAT	Landrace	S.bicolor	bicolor	DB	IND	IND	2_D-B	0
IS32295	ICRISAT	Landrace	S.bicolor	bicolor	D	IND	IND	NotAss	0
IS32327	ICRISAT	Landrace	S.bicolor	bicolor	D	IND	IND	NotAss	0
IS32339	ICRISAT	Landrace	S.bicolor	bicolor	G	IND	IND	9a_G	0
IS32349	ICRISAT	Landrace	S.bicolor	bicolor	G	IND	IND	9a_G	0
IS32359	ICRISAT	Landrace	S.bicolor	bicolor	G	IND	IND	9a_G	0
IS32378	ICRISAT	Landrace	S.bicolor	bicolor	G	IND	IND	9a_G	0
IS32394	ICRISAT	Landrace	S.bicolor	bicolor	G	IND	IND	9a_G	0
IS32421	ICRISAT	Landrace	S.bicolor	bicolor	G	IND	IND	9a_G	0
IS32430	ICRISAT	Landrace	S.bicolor	bicolor	D	IND	IND	2_D-B	0
IS32439	ICRISAT	Landrace	S.bicolor	bicolor	G	IND	IND	NotAss	0
IS32454	ICRISAT	Landrace	S.bicolor	bicolor	G	IND	IND	9a_G	1
IS32482	ICRISAT	Landrace	S.bicolor	bicolor	G	IND	IND	NotAss	0
IS32487	ICRISAT	Landrace	S.bicolor	bicolor	G	IND	IND	NotAss	0
IS32500	ICRISAT	Landrace	S.bicolor	bicolor	G	IND	IND	NotAss	0
IS32502	ICRISAT	Landrace	S.bicolor	bicolor	G	IND	IND	NotAss	0
IS32535	ICRISAT	Landrace	S.bicolor	bicolor	D	SOM	EAfrica	NotAss	0
IS32564	ICRISAT	Landrace	S.bicolor	bicolor	D	SOM	EAfrica	NotAss	0
IS32593	ICRISAT	Landrace	S.bicolor	bicolor	D	SOM	EAfrica	NotAss	0
IS32633	ICRISAT	Landrace	S.bicolor	bicolor	D	SOM	EAfrica	NotAss	0
IS32721	ICRISAT	Landrace	S.bicolor	bicolor	D	SOM	EAfrica	NotAss	0
IS32727	ICRISAT	Landrace	S.bicolor	bicolor	D	SOM	EAfrica	NotAss	0
IS32742	ICRISAT	Landrace	S.bicolor	bicolor	D	SOM	EAfrica	NotAss	0
IS32751	ICRISAT	Landrace	S.bicolor	bicolor	D	SOM	EAfrica	NotAss	0
IS32767	ICRISAT	Landrace	S.bicolor	bicolor	D	SOM	EAfrica	2_D-B	0
IS32787	ICRISAT	Landrace	S.bicolor	bicolor	D	SOM	EAfrica	2_D-B	0
IS32972	ICRISAT	Landrace	S.bicolor	bicolor	G	TZN	EAfrica	9a9b_G	0
IS32986	ICRISAT	Landrace	S.bicolor	bicolor	G	TZN	EAfrica	9a9b_G	1
IS33023	ICRISAT	Landrace	S.bicolor	bicolor	G	TZN	EAfrica	NotAss	0
IS33030	ICRISAT	Landrace	S.bicolor	bicolor	C	TZN	EAfrica	NotAss	0
IS33038	ICRISAT	Landrace	S.bicolor	bicolor	G	TZN	EAfrica	NotAss	0
IS33087	ICRISAT	Landrace	S.bicolor	bicolor	G	MOZ	SAfrica	9a9b_G	0
IS33102	ICRISAT	Landrace	S.bicolor	bicolor	C	BWA	SAfrica	NotAss	0
IS33173	ICRISAT	Landrace	S.bicolor	bicolor	C	CMR	CAfrica	NotAss	1
IS33178	ICRISAT	Landrace	S.bicolor	bicolor	D	CMR	CAfrica	NotAss	1
IS33209	ICRISAT	Landrace	S.bicolor	bicolor	DC	CMR	CAfrica	NotAss	1
IS33247	ICRISAT	Landrace	S.bicolor	bicolor	D	CMR	CAfrica	NotAss	0
IS33289	ICRISAT	Landrace	S.bicolor	bicolor	D	CMR	CAfrica	NotAss	0
IS33301	ICRISAT	Landrace	S.bicolor	bicolor	C	CMR	CAfrica	NotAss	0
IS33324	ICRISAT	Landrace	S.bicolor	bicolor	D	CMR	CAfrica	NotAss	0
IS33328	ICRISAT	Landrace	S.bicolor	bicolor	DC	CMR	CAfrica	NotAss	0
IS33384	ICRISAT	Landrace	S.bicolor	bicolor	C	KEN	EAfrica	NotAss	0
IS33423	ICRISAT	Landrace	S.bicolor	bicolor	C	KEN	EAfrica	NotAss	1
IS33433	ICRISAT	Landrace	S.bicolor	bicolor	C	KEN	EAfrica	NotAss	0
IS33445	ICRISAT	Landrace	S.bicolor	bicolor	C	KEN	EAfrica	NotAss	0
IS3387	ICRISAT	Landrace	S.bicolor	bicolor	KB	CHN	EAsia	1_D-CB	0
IS3388	ICRISAT	Landrace	S.bicolor	bicolor	C	CHN	EAsia	NotAss	0
IS33891	ICRISAT	Advanced_cultivar	S.bicolor	bicolor	D	IND	IND	NotAss	0
IS3390	ICRISAT	Landrace	S.bicolor	bicolor	C	CHN	EAsia	NotAss	0
IS3393	ICRISAT	Landrace	S.bicolor	bicolor	C	CHN	EAsia	NotAss	0
IS3398	ICRISAT	Landrace	S.bicolor	bicolor	C	BWA	SAfrica	NotAss	0
IS34	ICRISAT	Landrace	S.bicolor	bicolor	B	USA	NAmerica	5a_B	0
IS3402	ICRISAT	Landrace	S.bicolor	bicolor	K	BWA	SAfrica	10_K	0
IS3403	ICRISAT	Landrace	S.bicolor	bicolor	C	BWA	SAfrica	NotAss	0
IS3404	ICRISAT	Landrace	S.bicolor	bicolor	K	BWA	SAfrica	7_C	0
IS3426	ICRISAT	Landrace	S.bicolor	bicolor	G	SEN	WAfrica	6_G	0
IS3428	ICRISAT	Landrace	S.bicolor	bicolor	G	SEN	WAfrica	6_G	0
IS3437	ICRISAT	Landrace	S.bicolor	bicolor	C	ZAF	SAfrica	NotAss	0
IS3443	ICRISAT	Landrace	S.bicolor	bicolor	GC	SDN	EAfrica	NotAss	1
IS3444	ICRISAT	Landrace	S.bicolor	bicolor	C	SDN	EAfrica	7_C	0
IS3461	ICRISAT	Landrace	S.bicolor	bicolor	GC	SDN	EAfrica	NotAss	0
IS3491	ICRISAT	Landrace	S.bicolor	bicolor	C	SDN	EAfrica	NotAss	0
IS3497	ICRISAT	Landrace	S.bicolor	bicolor	DC	SDN	EAfrica	NotAss	0
IS3499	ICRISAT	Landrace	S.bicolor	bicolor	GC	SDN	EAfrica	7_C	0
IS35	ICRISAT	Landrace	S.bicolor	bicolor	B	USA	NAmerica	5a_B	1
IS3501	ICRISAT	Landrace	S.bicolor	bicolor	C	SDN	EAfrica	7_C	0
IS3502	ICRISAT	Landrace	S.bicolor	bicolor	C	SDN	EAfrica	7_C	0
IS3507	ICRISAT	Landrace	S.bicolor	bicolor	C	SDN	EAfrica	NotAss	1
IS3524	ICRISAT	Landrace	S.bicolor	bicolor	C	SDN	EAfrica	NotAss	0
IS3541	ICRISAT	Advanced_cultivar	S.bicolor	bicolor	C	SDN	EAfrica	7_C	0
IS3542	ICRISAT	Landrace	S.bicolor	bicolor	GC	USA	NAmerica	7_C	0
IS3546	ICRISAT	Landrace	S.bicolor	bicolor	C	SDN	EAfrica	NotAss	0
IS3547	ICRISAT	Landrace	S.bicolor	bicolor	C	SDN	EAfrica	NotAss	0
IS3549	ICRISAT	Landrace	S.bicolor	bicolor	GC	SDN	EAfrica	7_C	0
IS3552	ICRISAT	Landrace	S.bicolor	bicolor	GC	SDN	EAfrica	7_C	0
IS3555	ICRISAT	Landrace	S.bicolor	bicolor	C	SDN	EAfrica	7_C	0
IS3556	ICRISAT	Landrace	S.bicolor	bicolor	C	SDN	EAfrica	7_C	0
IS3559	ICRISAT	Landrace	S.bicolor	bicolor	C	SDN	EAfrica	7_C	0
IS3569	ICRISAT	Landrace	S.bicolor	bicolor	C	SDN	EAfrica	NotAss	0
IS3572	ICRISAT	Landrace	S.bicolor	bicolor	C	SDN	EAfrica	NotAss	0
IS3583	ICRISAT	Landrace	S.bicolor	bicolor	C	SDN	EAfrica	NotAss	1
IS3593	ICRISAT	unknown	unknown	unknown	unknown	0	0	NotAss	0
IS36	ICRISAT	Landrace	S.bicolor	bicolor	B	USA	NAmerica	5a_B	0
IS3604	ICRISAT	Landrace	S.bicolor	bicolor	KB	SDN	EAfrica	1_D-CB	0
IS3627	ICRISAT	Landrace	S.bicolor	bicolor	G	NGA	WAfrica	6_G	0
IS3643	ICRISAT	Landrace	S.bicolor	bicolor	B	USA	NAmerica	NotAss	0
IS3646	ICRISAT	Landrace	S.bicolor	bicolor	GC	USA	NAmerica	NotAss	0
IS3648	ICRISAT	Landrace	S.bicolor	bicolor	CB	USA	NAmerica	NotAss	0
IS3654	ICRISAT	Landrace	S.bicolor	bicolor	K	USA	NAmerica	10_K	0
IS36563	ICRISAT	Breeding_material	S.bicolor	bicolor	C	NER	WAfrica	NotAss	0
IS36616	ICRISAT	Landrace	S.bicolor	bicolor	C	IND	0	NotAss	0
IS36617	ICRISAT	Landrace	S.bicolor	bicolor	DC	IND	0	NotAss	0
IS36618	ICRISAT	Breeding_material	S.bicolor	bicolor	C	IND	0	NotAss	0
IS36619	ICRISAT	Breeding_material	S.bicolor	bicolor	C	IND	0	NotAss	0
IS36620	ICRISAT	Breeding_material	S.bicolor	bicolor	C	IND	0	NotAss	0
IS36621	ICRISAT	Breeding_material	S.bicolor	bicolor	C	IND	0	NotAss	0
IS36622	ICRISAT	Breeding_material	S.bicolor	bicolor	C	IND	0	NotAss	0
IS3670	ICRISAT	Landrace	S.bicolor	bicolor	G	USA	NAmerica	NotAss	0
IS3672	ICRISAT	Breeding_material	S.bicolor	bicolor	C	USA	NAmerica	NotAss	1
IS3675	ICRISAT	Breeding_material	S.bicolor	bicolor	GD	USA	NAmerica	NotAss	1
IS3685	ICRISAT	Landrace	S.bicolor	bicolor	C	USA	NAmerica	NotAss	1
IS3693	ICRISAT	Advanced_cultivar	S.bicolor	bicolor	K	USA	NAmerica	10_K	0
IS37	ICRISAT	Landrace	S.bicolor	bicolor	DC	USA	NAmerica	2_D-B	0
IS3762	ICRISAT	Landrace	S.bicolor	bicolor	B	CHN	EAsia	NotAss	0
IS3764	ICRISAT	Landrace	S.bicolor	bicolor	CB	CHN	EAsia	1_D-CB	0
IS3765	ICRISAT	Landrace	S.bicolor	bicolor	CB	CHN	EAsia	1_D-CB	0
IS3766	ICRISAT	Landrace	S.bicolor	bicolor	KB	CHN	EAsia	1_D-CB	0
IS3767	ICRISAT	Landrace	S.bicolor	bicolor	CB	CHN	EAsia	1_D-CB	0
IS3772	ICRISAT	Landrace	S.bicolor	bicolor	DC	CHN	EAsia	1_D-CB	0
IS3773	ICRISAT	Landrace	S.bicolor	bicolor	C	CHN	EAsia	1_D-CB	0
IS3779	ICRISAT	Landrace	S.bicolor	bicolor	KB	CHN	EAsia	1_D-CB	0
IS3781	ICRISAT	Landrace	S.bicolor	bicolor	DC	CHN	EAsia	1_D-CB	0
IS3782	ICRISAT	Landrace	S.bicolor	bicolor	CB	CHN	EAsia	1_D-CB	0
IS3783	ICRISAT	Landrace	S.bicolor	bicolor	CB	CHN	EAsia	1_D-CB	0
IS3784	ICRISAT	Landrace	S.bicolor	bicolor	B	0	0	5a_B	0
IS38	ICRISAT	Landrace	S.bicolor	bicolor	B	USA	NAmerica	5a_B	0
IS3825	ICRISAT	Landrace	S.bicolor	bicolor	G	MLI	WAfrica	6_G	0
IS3835	ICRISAT	Landrace	S.bicolor	bicolor	G	MLI	WAfrica	6_G	0
IS3845	ICRISAT	Landrace	S.bicolor	bicolor	G	MLI	WAfrica	6_G	0
IS3861	ICRISAT	Landrace	S.bicolor	bicolor	G	MLI	WAfrica	6_G	0
IS3862	ICRISAT	Landrace	S.bicolor	bicolor	G	MLI	WAfrica	6_G	0
IS3863	ICRISAT	Landrace	S.bicolor	bicolor	G	MLI	WAfrica	6_G	0
IS3868	ICRISAT	Landrace	S.bicolor	bicolor	G	MLI	WAfrica	6_G	0
IS3870	ICRISAT	Landrace	S.bicolor	bicolor	G	MLI	WAfrica	NotAss	0
IS3885	ICRISAT	Landrace	S.bicolor	bicolor	G	MLI	WAfrica	NotAss	1
IS3890	ICRISAT	Landrace	S.bicolor	bicolor	G	MLI	WAfrica	10_K	0
IS3898	ICRISAT	Landrace	S.bicolor	bicolor	GB	MLI	WAfrica	6_G	0
IS39	ICRISAT	Landrace	S.bicolor	bicolor	B	USA	NAmerica	5a_B	0
IS3900	ICRISAT	Landrace	S.bicolor	bicolor	CB	MLI	WAfrica	6_G	0
IS3915	ICRISAT	Landrace	S.bicolor	bicolor	DC	IND	IND	NotAss	0
IS3925	ICRISAT	Breeding_material	S.bicolor	bicolor	CB	USA	NAmerica	NotAss	0
IS3946	ICRISAT	Landrace	S.bicolor	bicolor	B	IND	IND	NotAss	0
IS4035	ICRISAT	Landrace	S.bicolor	bicolor	DB	IND	IND	2_D-B	1
IS4060	ICRISAT	Landrace	S.bicolor	bicolor	DB	IND	IND	2_D-B	0
IS4088	ICRISAT	Landrace	S.bicolor	bicolor	D	IND	IND	2_D-B	0
IS4092	ICRISAT	Landrace	S.bicolor	bicolor	DC	IND	IND	7_C	0
IS4112	ICRISAT	Landrace	S.bicolor	bicolor	C	IND	IND	NotAss	1
IS4115	ICRISAT	Landrace	S.bicolor	bicolor	D	IND	IND	2_D-B	0
IS414	ICRISAT	Landrace	S.bicolor	bicolor	D	USA	NAmerica	NotAss	0
IS4140	ICRISAT	Landrace	S.bicolor	bicolor	D	IND	IND	2_D-B	0
IS4202	ICRISAT	Landrace	S.bicolor	bicolor	D	IND	IND	2_D-B	0
IS4215	ICRISAT	Landrace	S.bicolor	bicolor	D	IND	IND	2_D-B	0
IS4240	ICRISAT	Landrace	S.bicolor	bicolor	D	IND	IND	2_D-B	0
IS4242	ICRISAT	Landrace	S.bicolor	bicolor	D	IND	IND	2_D-B	0
IS4270	ICRISAT	Landrace	S.bicolor	bicolor	D	IND	IND	2_D-B	0
IS4297	ICRISAT	Landrace	S.bicolor	bicolor	D	IND	IND	2_D-B	0
IS4307	ICRISAT	Landrace	S.bicolor	bicolor	DB	IND	IND	2_D-B	0
IS4343	ICRISAT	Landrace	S.bicolor	bicolor	D	IND	IND	2_D-B	0
IS4360	ICRISAT	Landrace	S.bicolor	bicolor	D	IND	IND	2_D-B	0
IS4368	ICRISAT	Landrace	S.bicolor	bicolor	D	IND	IND	2_D-B	0
IS4372	ICRISAT	Landrace	S.bicolor	bicolor	GD	IND	IND	2_D-B	0
IS4415	ICRISAT	Landrace	S.bicolor	bicolor	D	IND	IND	NotAss	0
IS4426	ICRISAT	Landrace	S.bicolor	bicolor	DB	IND	IND	2_D-B	0
IS4434	ICRISAT	Landrace	S.bicolor	bicolor	D	IND	IND	2_D-B	0
IS4459	ICRISAT	Landrace	S.bicolor	bicolor	D	IND	IND	2_D-B	0
IS4496	ICRISAT	Landrace	S.bicolor	bicolor	D	IND	IND	2_D-B	0
IS4498	ICRISAT	Landrace	S.bicolor	bicolor	D	IND	IND	2_D-B	0
IS4515	ICRISAT	Landrace	S.bicolor	bicolor	D	IND	IND	2_D-B	0
IS4536	ICRISAT	Landrace	S.bicolor	bicolor	D	IND	IND	2_D-B	0
IS4546	ICRISAT	Landrace	S.bicolor	bicolor	D	IND	IND	2_D-B	0
IS4579	ICRISAT	Landrace	S.bicolor	bicolor	D	IND	IND	2_D-B	0
IS458	ICRISAT	Breeding_material	S.bicolor	bicolor	GK	USA	NAmerica	NotAss	0
IS4581	ICRISAT	Landrace	S.bicolor	bicolor	D	IND	IND	2_D-B	0
IS4585	ICRISAT	Landrace	S.bicolor	bicolor	D	IND	IND	2_D-B	0
IS4596	ICRISAT	Landrace	S.bicolor	bicolor	G	IND	IND	9a_G	0
IS4598	ICRISAT	Landrace	S.bicolor	bicolor	D	IND	IND	2_D-B	0
IS460	ICRISAT	Breeding_material	S.bicolor	bicolor	GK	USA	NAmerica	NotAss	0
IS4613	ICRISAT	Landrace	S.bicolor	bicolor	D	IND	IND	2_D-B	0
IS4617	ICRISAT	Landrace	S.bicolor	bicolor	D	IND	IND	2_D-B	0
IS4627	ICRISAT	Landrace	S.bicolor	bicolor	D	IND	IND	2_D-B	0
IS4631	ICRISAT	Landrace	S.bicolor	bicolor	D	IND	IND	2_D-B	0
IS4637	ICRISAT	Landrace	S.bicolor	bicolor	D	IND	IND	2_D-B	0
IS4646	ICRISAT	Landrace	S.bicolor	bicolor	DB	IND	IND	2_D-B	0
IS4649	ICRISAT	Landrace	S.bicolor	bicolor	D	IND	IND	2_D-B	0
IS4663	ICRISAT	Landrace	S.bicolor	bicolor	D	IND	IND	2_D-B	0
IS4664	ICRISAT	Landrace	S.bicolor	bicolor	D	IND	IND	2_D-B	0
IS4684	ICRISAT	Landrace	S.bicolor	bicolor	D	IND	IND	2_D-B	0
IS4696	ICRISAT	Landrace	S.bicolor	bicolor	D	IND	IND	2_D-B	0
IS4698	ICRISAT	Landrace	S.bicolor	bicolor	D	IND	IND	2_D-B	0
IS4700	ICRISAT	Landrace	S.bicolor	bicolor	D	IND	IND	NotAss	0
IS4717	ICRISAT	Landrace	S.bicolor	bicolor	B	IND	IND	2_D-B	0
IS472	ICRISAT	Landrace	S.bicolor	bicolor	GK	USA	NAmerica	9a9b_G	0
IS4726	ICRISAT	Landrace	S.bicolor	bicolor	D	IND	IND	2_D-B	1
IS473	ICRISAT	Landrace	S.bicolor	bicolor	GK	USA	NAmerica	9a9b_G	0
IS4751	ICRISAT	Landrace	S.bicolor	bicolor	D	IND	IND	2_D-B	0
IS4755	ICRISAT	Landrace	S.bicolor	bicolor	D	IND	IND	2_D-B	0
IS4756	ICRISAT	Landrace	S.bicolor	bicolor	DB	IND	IND	2_D-B	0
IS4757	ICRISAT	Landrace	S.bicolor	bicolor	D	IND	IND	2_D-B	0
IS4776	ICRISAT	Landrace	S.bicolor	bicolor	D	IND	IND	2_D-B	1
IS4803	ICRISAT	Landrace	S.bicolor	bicolor	DB	IND	IND	2_D-B	0
IS4815	ICRISAT	Landrace	S.bicolor	bicolor	DB	IND	IND	NotAss	0
IS4828	ICRISAT	Landrace	S.bicolor	bicolor	D	IND	IND	2_D-B	0
IS4836	ICRISAT	Landrace	S.bicolor	bicolor	D	IND	IND	2_D-B	0
IS4849	ICRISAT	Landrace	S.bicolor	bicolor	DC	IND	IND	2_D-B	0
IS4854	ICRISAT	Landrace	S.bicolor	bicolor	D	IND	IND	2_D-B	0
IS4875	ICRISAT	Landrace	S.bicolor	bicolor	D	IND	IND	2_D-B	0
IS4881	ICRISAT	Landrace	S.bicolor	bicolor	D	IND	IND	2_D-B	0
IS4911	ICRISAT	Landrace	S.bicolor	bicolor	D	IND	IND	2_D-B	0
IS4912	ICRISAT	Landrace	S.bicolor	bicolor	D	IND	IND	2_D-B	0
IS4917	ICRISAT	Landrace	S.bicolor	bicolor	D	IND	IND	2_D-B	0
IS4925	ICRISAT	Landrace	S.bicolor	bicolor	D	IND	IND	NotAss	0
IS4939	ICRISAT	Landrace	S.bicolor	bicolor	CB	IND	IND	NotAss	0
IS4949	ICRISAT	Landrace	S.bicolor	bicolor	D	IND	IND	2_D-B	0
IS4951	ICRISAT	Landrace	S.bicolor	bicolor	G	IND	IND	9a_G	0
IS4964	ICRISAT	Landrace	S.bicolor	bicolor	D	IND	IND	2_D-B	0
IS4981	ICRISAT	Landrace	S.bicolor	bicolor	D	IND	IND	NotAss	0
IS4988	ICRISAT	Landrace	S.bicolor	bicolor	D	IND	IND	NotAss	0
IS4989	ICRISAT	Landrace	S.bicolor	bicolor	D	IND	IND	10_K	0
IS5	ICRISAT	Landrace	S.bicolor	bicolor	B	MEX	SAmerica	5a_B	0
IS5056	ICRISAT	Landrace	S.bicolor	bicolor	D	IND	IND	2_D-B	0
IS5061	ICRISAT	Landrace	S.bicolor	bicolor	D	IND	IND	2_D-B	0
IS5068	ICRISAT	Landrace	S.bicolor	bicolor	D	IND	IND	2_D-B	0
IS5074	ICRISAT	Landrace	S.bicolor	bicolor	D	IND	IND	2_D-B	0
IS5076	ICRISAT	Landrace	S.bicolor	bicolor	D	IND	IND	2_D-B	0
IS5090	ICRISAT	Landrace	S.bicolor	bicolor	D	IND	IND	2_D-B	0
IS5094	ICRISAT	Landrace	S.bicolor	bicolor	D	IND	IND	2_D-B	0
IS5106	ICRISAT	Landrace	S.bicolor	bicolor	D	IND	IND	2_D-B	1
IS5111	ICRISAT	Landrace	S.bicolor	bicolor	G	IND	IND	9a_G	0
IS5112	ICRISAT	Landrace	S.bicolor	bicolor	G	IND	IND	9a_G	0
IS5113	ICRISAT	Landrace	S.bicolor	bicolor	G	IND	IND	9a_G	0
IS5114	ICRISAT	Landrace	S.bicolor	bicolor	DB	IND	IND	NotAss	0
IS5115	ICRISAT	Landrace	S.bicolor	bicolor	G	IND	IND	9a_G	0
IS5116	ICRISAT	Landrace	S.bicolor	bicolor	G	IND	IND	9a_G	0
IS5119	ICRISAT	Landrace	S.bicolor	bicolor	D	IND	IND	2_D-B	0
IS5188	ICRISAT	Landrace	S.bicolor	bicolor	DB	IND	IND	2_D-B	0
IS5190	ICRISAT	Landrace	S.bicolor	bicolor	DB	IND	IND	2_D-B	0
IS5196	ICRISAT	Landrace	S.bicolor	bicolor	G	IND	IND	9a_G	0
IS5210	ICRISAT	Landrace	S.bicolor	bicolor	D	IND	IND	2_D-B	0
IS5218	ICRISAT	Landrace	S.bicolor	bicolor	D	IND	IND	2_D-B	0
IS5253	ICRISAT	Landrace	S.bicolor	bicolor	D	IND	IND	2_D-B	0
IS5254	ICRISAT	Landrace	S.bicolor	bicolor	D	IND	IND	2_D-B	0
IS5260	ICRISAT	Landrace	S.bicolor	bicolor	D	IND	IND	2_D-B	0
IS5261	ICRISAT	Landrace	S.bicolor	bicolor	D	IND	IND	2_D-B	0
IS5285	ICRISAT	Landrace	S.bicolor	bicolor	DB	IND	IND	2_D-B	0
IS5295	ICRISAT	Landrace	S.bicolor	bicolor	G	IND	IND	NotAss	0
IS5298	ICRISAT	Landrace	S.bicolor	bicolor	G	IND	IND	NotAss	0
IS530	ICRISAT	Landrace	S.bicolor	bicolor	DC	USA	NAmerica	6_G	0
IS5301	ICRISAT	Landrace	S.bicolor	bicolor	G	IND	IND	NotAss	0
IS5313	ICRISAT	Landrace	S.bicolor	bicolor	D	IND	IND	2_D-B	0
IS5318	ICRISAT	Landrace	S.bicolor	bicolor	G	IND	IND	NotAss	0
IS5332	ICRISAT	Landrace	S.bicolor	bicolor	GC	IND	IND	9a_G	0
IS5345	ICRISAT	Landrace	S.bicolor	bicolor	G	IND	IND	NotAss	0
IS5376	ICRISAT	Landrace	S.bicolor	bicolor	D	IND	IND	2_D-B	0
IS5386	ICRISAT	Landrace	S.bicolor	bicolor	D	IND	IND	2_D-B	0
IS5412	ICRISAT	Landrace	S.bicolor	bicolor	D	IND	IND	2_D-B	0
IS5418	ICRISAT	Landrace	S.bicolor	bicolor	G	IND	IND	9a_G	0
IS5429	ICRISAT	Landrace	S.bicolor	bicolor	D	IND	IND	2_D-B	0
IS5431	ICRISAT	Landrace	S.bicolor	bicolor	D	IND	IND	2_D-B	0
IS5434	ICRISAT	Landrace	S.bicolor	bicolor	B	IND	IND	2_D-B	0
IS5446	ICRISAT	Landrace	S.bicolor	bicolor	G	IND	IND	9a_G	0
IS5469	ICRISAT	Landrace	S.bicolor	bicolor	D	IND	IND	2_D-B	0
IS5470	ICRISAT	Landrace	S.bicolor	bicolor	D	IND	IND	2_D-B	0
IS5480	ICRISAT	Landrace	S.bicolor	bicolor	D	IND	IND	2_D-B	0
IS5484	ICRISAT	Landrace	S.bicolor	bicolor	D	IND	IND	2_D-B	0
IS5497	ICRISAT	Landrace	S.bicolor	bicolor	D	IND	IND	2_D-B	0
IS5499	ICRISAT	Landrace	S.bicolor	bicolor	GB	IND	IND	NotAss	0
IS5511	ICRISAT	Landrace	S.bicolor	bicolor	D	IND	IND	2_D-B	0
IS5517	ICRISAT	Landrace	S.bicolor	bicolor	D	IND	IND	2_D-B	0
IS5529	ICRISAT	Landrace	S.bicolor	bicolor	D	IND	IND	2_D-B	0
IS5538	ICRISAT	Landrace	S.bicolor	bicolor	D	IND	IND	2_D-B	0
IS5539	ICRISAT	Landrace	S.bicolor	bicolor	D	IND	IND	2_D-B	0
IS5566	ICRISAT	Landrace	S.bicolor	bicolor	DB	IND	IND	2_D-B	0
IS5571	ICRISAT	Landrace	S.bicolor	bicolor	D	IND	IND	2_D-B	0
IS5585	ICRISAT	Landrace	S.bicolor	bicolor	C	IND	IND	2_D-B	0
IS5594	ICRISAT	Landrace	S.bicolor	bicolor	D	IND	IND	2_D-B	0
IS5604	ICRISAT	Landrace	S.bicolor	bicolor	DB	IND	IND	2_D-B	0
IS5613	ICRISAT	Landrace	S.bicolor	bicolor	D	IND	IND	2_D-B	0
IS5619	ICRISAT	Landrace	S.bicolor	bicolor	D	IND	IND	2_D-B	0
IS5622	ICRISAT	Landrace	S.bicolor	bicolor	D	IND	IND	2_D-B	1
IS5636	ICRISAT	Landrace	S.bicolor	bicolor	D	IND	IND	2_D-B	0
IS5638	ICRISAT	Landrace	S.bicolor	bicolor	DB	IND	IND	2_D-B	0
IS5646	ICRISAT	Landrace	S.bicolor	bicolor	DB	IND	IND	2_D-B	0
IS5648	ICRISAT	Landrace	S.bicolor	bicolor	D	IND	IND	2_D-B	0
IS5649	ICRISAT	Landrace	S.bicolor	bicolor	D	IND	IND	2_D-B	0
IS5651	ICRISAT	Landrace	S.bicolor	bicolor	D	IND	IND	2_D-B	0
IS5653	ICRISAT	Landrace	S.bicolor	bicolor	DB	IND	IND	2_D-B	0
IS5655	ICRISAT	Landrace	S.bicolor	bicolor	D	IND	IND	2_D-B	0
IS5665	ICRISAT	Landrace	S.bicolor	bicolor	D	IND	IND	2_D-B	0
IS5667	ICRISAT	Landrace	S.bicolor	bicolor	D	IND	IND	2_D-B	0
IS5675	ICRISAT	Landrace	S.bicolor	bicolor	G	IND	IND	9a_G	0
IS5677	ICRISAT	Landrace	S.bicolor	bicolor	D	IND	IND	2_D-B	0
IS5712	ICRISAT	Landrace	S.bicolor	bicolor	KD	IND	IND	2_D-B	0
IS5720	ICRISAT	Landrace	S.bicolor	bicolor	DB	IND	IND	NotAss	1
IS5726	ICRISAT	Landrace	S.bicolor	bicolor	G	IND	IND	9a_G	0
IS5730	ICRISAT	Landrace	S.bicolor	bicolor	G	IND	IND	9a_G	0
IS5732	ICRISAT	Landrace	S.bicolor	bicolor	G	IND	IND	9a_G	0
IS5733	ICRISAT	Landrace	S.bicolor	bicolor	GD	IND	IND	9a_G	0
IS5741	ICRISAT	Landrace	S.bicolor	bicolor	G	IND	IND	9a_G	0
IS5743	ICRISAT	Landrace	S.bicolor	bicolor	DB	IND	IND	2_D-B	0
IS5760	ICRISAT	Landrace	S.bicolor	bicolor	G	IND	IND	NotAss	0
IS5763	ICRISAT	Landrace	S.bicolor	bicolor	G	IND	IND	NotAss	0
IS5766	ICRISAT	Landrace	S.bicolor	bicolor	G	IND	IND	9a_G	0
IS577	ICRISAT	Landrace	S.bicolor	bicolor	CB	USA	NAmerica	10_K	0
IS5792	ICRISAT	Landrace	S.bicolor	bicolor	D	IND	IND	2_D-B	0
IS5797	ICRISAT	Landrace	S.bicolor	bicolor	D	IND	IND	2_D-B	0
IS5815	ICRISAT	Landrace	S.bicolor	bicolor	D	IND	IND	2_D-B	0
IS5817	ICRISAT	Landrace	S.bicolor	bicolor	D	IND	IND	2_D-B	0
IS5831	ICRISAT	Landrace	S.bicolor	bicolor	D	IND	IND	2_D-B	0
IS5841	ICRISAT	Landrace	S.bicolor	bicolor	D	IND	IND	2_D-B	0
IS5849	ICRISAT	Landrace	S.bicolor	bicolor	G	IND	IND	9a_G	0
IS5851	ICRISAT	Landrace	S.bicolor	bicolor	D	IND	IND	2_D-B	0
IS5852	ICRISAT	Landrace	S.bicolor	bicolor	D	IND	IND	2_D-B	0
IS5858	ICRISAT	Landrace	S.bicolor	bicolor	G	IND	IND	9a_G	0
IS5865	ICRISAT	Landrace	S.bicolor	bicolor	D	IND	IND	2_D-B	0
IS5910	ICRISAT	Landrace	S.bicolor	bicolor	G	IND	IND	9a_G	1
IS5913	ICRISAT	Landrace	S.bicolor	bicolor	G	IND	IND	9a_G	0
IS5919	ICRISAT	Landrace	S.bicolor	bicolor	D	IND	IND	NotAss	0
IS5921	ICRISAT	Landrace	S.bicolor	bicolor	G	IND	IND	9a_G	0
IS5938	ICRISAT	Landrace	S.bicolor	bicolor	G	IND	IND	9a_G	0
IS5999	ICRISAT	Landrace	S.bicolor	bicolor	DC	IND	IND	2_D-B	0
IS601	ICRISAT	Landrace	S.bicolor	bicolor	B	USA	NAmerica	NotAss	0
IS6015	ICRISAT	Landrace	S.bicolor	bicolor	B	IND	IND	2_D-B	0
IS6018	ICRISAT	Landrace	S.bicolor	bicolor	B	IND	IND	2_D-B	0
IS602	ICRISAT	Landrace	S.bicolor	bicolor	B	USA	NAmerica	NotAss	1
IS6023	ICRISAT	Landrace	S.bicolor	bicolor	GD	IND	IND	2_D-B	0
IS603	ICRISAT	Landrace	S.bicolor	bicolor	B	USA	NAmerica	NotAss	0
IS6041	ICRISAT	Landrace	S.bicolor	bicolor	DB	IND	IND	2_D-B	0
IS6045	ICRISAT	Landrace	S.bicolor	bicolor	D	IND	IND	2_D-B	0
IS607	ICRISAT	Landrace	S.bicolor	bicolor	B	USA	NAmerica	NotAss	0
IS608	ICRISAT	Landrace	S.bicolor	bicolor	B	USA	NAmerica	NotAss	0
IS6081	ICRISAT	Landrace	S.bicolor	bicolor	D	IND	IND	2_D-B	0
IS6094	ICRISAT	Landrace	S.bicolor	bicolor	D	IND	IND	2_D-B	1
IS61	ICRISAT	Landrace	S.bicolor	bicolor	DC	ZAF	SAfrica	NotAss	0
IS6108	ICRISAT	Landrace	S.bicolor	bicolor	D	IND	IND	2_D-B	0
IS611	ICRISAT	Landrace	S.bicolor	bicolor	B	USA	NAmerica	NotAss	0
IS6113	ICRISAT	Landrace	S.bicolor	bicolor	D	IND	IND	2_D-B	0
IS6116	ICRISAT	Landrace	S.bicolor	bicolor	D	IND	IND	2_D-B	0
IS6120	ICRISAT	Landrace	S.bicolor	bicolor	D	IND	IND	2_D-B	0
IS6145	ICRISAT	Landrace	S.bicolor	bicolor	D	IND	IND	2_D-B	0
IS6154	ICRISAT	Landrace	S.bicolor	bicolor	D	IND	IND	2_D-B	1
IS6158	ICRISAT	Landrace	S.bicolor	bicolor	D	IND	IND	2_D-B	0
IS616	ICRISAT	Landrace	S.bicolor	bicolor	B	USA	NAmerica	NotAss	0
IS6166	ICRISAT	Landrace	S.bicolor	bicolor	G	IND	IND	9a_G	0
IS617	ICRISAT	Landrace	S.bicolor	bicolor	C	USA	NAmerica	NotAss	0
IS6177	ICRISAT	Landrace	S.bicolor	bicolor	D	IND	IND	2_D-B	0
IS6179	ICRISAT	Landrace	S.bicolor	bicolor	D	IND	IND	2_D-B	0
IS6194	ICRISAT	Landrace	S.bicolor	bicolor	D	IND	IND	2_D-B	0
IS6240	ICRISAT	Landrace	S.bicolor	bicolor	G	IND	IND	9a_G	0
IS6243	ICRISAT	Landrace	S.bicolor	bicolor	G	IND	IND	9a_G	0
IS6248	ICRISAT	Landrace	S.bicolor	bicolor	GD	IND	IND	NotAss	0
IS6275	ICRISAT	Landrace	S.bicolor	bicolor	CB	IND	IND	2_D-B	0
IS6279	ICRISAT	Landrace	S.bicolor	bicolor	DB	IND	IND	2_D-B	0
IS6290	ICRISAT	Landrace	S.bicolor	bicolor	D	IND	IND	2_D-B	0
IS6350	ICRISAT	Landrace	S.bicolor	bicolor	D	IND	IND	2_D-B	0
IS6354	ICRISAT	Landrace	S.bicolor	bicolor	D	IND	IND	2_D-B	0
IS6365	ICRISAT	Landrace	S.bicolor	bicolor	D	IND	IND	2_D-B	0
IS6371	ICRISAT	Landrace	S.bicolor	bicolor	D	IND	IND	2_D-B	0
IS6377	ICRISAT	Landrace	S.bicolor	bicolor	D	IND	IND	2_D-B	0
IS6398	ICRISAT	Landrace	S.bicolor	bicolor	D	IND	IND	2_D-B	0
IS6403	ICRISAT	Landrace	S.bicolor	bicolor	D	IND	IND	2_D-B	0
IS6413	ICRISAT	Landrace	S.bicolor	bicolor	D	IND	IND	2_D-B	1
IS6414	ICRISAT	Landrace	S.bicolor	bicolor	D	IND	IND	2_D-B	0
IS6421	ICRISAT	Landrace	S.bicolor	bicolor	D	IND	IND	2_D-B	0
IS6434	ICRISAT	Landrace	S.bicolor	bicolor	D	IND	IND	2_D-B	0
IS6458	ICRISAT	Landrace	S.bicolor	bicolor	D	IND	IND	2_D-B	0
IS6566	ICRISAT	Breeding_material	S.bicolor	bicolor	D	0	0	2_D-B	0
IS6718	ICRISAT	Landrace	S.bicolor	bicolor	G	BFA	WAfrica	6_G	1
IS6723	ICRISAT	Landrace	S.bicolor	bicolor	DC	BFA	WAfrica	6_G	1
IS6727	ICRISAT	Landrace	S.bicolor	bicolor	CB	BFA	WAfrica	NotAss	0
IS6733	ICRISAT	Landrace	S.bicolor	bicolor	G	BFA	WAfrica	6_G	0
IS6750	ICRISAT	Landrace	S.bicolor	bicolor	B	BFA	WAfrica	6_G	0
IS6797	ICRISAT	Landrace	S.bicolor	bicolor	G	BFA	WAfrica	6_G	0
IS6807	ICRISAT	Landrace	S.bicolor	bicolor	G	BFA	WAfrica	6_G	0
IS6813	ICRISAT	Landrace	S.bicolor	bicolor	G	BFA	WAfrica	6_G	0
IS6843	ICRISAT	Breeding_material	S.bicolor	bicolor	DB	USA	NAmerica	NotAss	0
IS6844	ICRISAT	Breeding_material	S.bicolor	bicolor	DB	USA	NAmerica	NotAss	0
IS6858	ICRISAT	Breeding_material	S.bicolor	bicolor	GB	USA	NAmerica	NotAss	0
IS6896	ICRISAT	Landrace	S.bicolor	bicolor	C	SDN	EAfrica	7_C	0
IS6928	ICRISAT	Landrace	S.bicolor	bicolor	GC	SDN	EAfrica	7_C	1
IS6936	ICRISAT	Landrace	S.bicolor	bicolor	GC	SDN	EAfrica	7_C	0
IS6945	ICRISAT	Landrace	S.bicolor	bicolor	C	SDN	EAfrica	NotAss	0
IS6952	ICRISAT	Landrace	S.bicolor	bicolor	C	SDN	EAfrica	NotAss	0
IS6957	ICRISAT	Landrace	S.bicolor	bicolor	C	SDN	EAfrica	NotAss	0
IS6962	ICRISAT	Landrace	S.bicolor	bicolor	C	SDN	EAfrica	7_C	0
IS6967	ICRISAT	Landrace	S.bicolor	bicolor	C	SDN	EAfrica	7_C	0
IS6973	ICRISAT	Landrace	S.bicolor	bicolor	CB	SDN	EAfrica	NotAss	1
IS6977	ICRISAT	Landrace	S.bicolor	bicolor	C	SDN	EAfrica	NotAss	0
IS6981	ICRISAT	Landrace	S.bicolor	bicolor	C	SDN	EAfrica	NotAss	0
IS7005	ICRISAT	Landrace	S.bicolor	bicolor	C	SDN	EAfrica	NotAss	0
IS7010	ICRISAT	Landrace	S.bicolor	bicolor	CB	SDN	EAfrica	NotAss	0
IS7021	ICRISAT	Landrace	S.bicolor	bicolor	C	SDN	EAfrica	7_C	0
IS7039	ICRISAT	Landrace	S.bicolor	bicolor	C	SDN	EAfrica	NotAss	0
IS7073	ICRISAT	Breeding_material	S.bicolor	bicolor	DC	SDN	EAfrica	7_C	0
IS7077	ICRISAT	Landrace	S.bicolor	bicolor	C	SDN	EAfrica	NotAss	0
IS7080	ICRISAT	Breeding_material	S.bicolor	bicolor	C	SDN	EAfrica	7_C	0
IS7091	ICRISAT	Breeding_material	S.bicolor	bicolor	C	CAF	CAfrica	7_C	0
IS7125	ICRISAT	Landrace	S.bicolor	bicolor	C	SOM	EAfrica	NotAss	1
IS7131	ICRISAT	Landrace	S.bicolor	bicolor	C	UGA	EAfrica	NotAss	0
IS7144	ICRISAT	Breeding_material	S.bicolor	bicolor	C	UGA	EAfrica	7_C	0
IS7159	ICRISAT	Landrace	S.bicolor	bicolor	C	ZAF	SAfrica	NotAss	0
IS7162	ICRISAT	Landrace	S.bicolor	bicolor	DC	ZAF	SAfrica	NotAss	0
IS7170	ICRISAT	Landrace	S.bicolor	bicolor	GC	TCD	CAfrica	NotAss	0
IS7179	ICRISAT	Breeding_material	S.bicolor	bicolor	GC	MWI	SAfrica	9a9b_G	0
IS7182	ICRISAT	Landrace	S.bicolor	bicolor	DC	EGY	MedB	6_G	0
IS7197	ICRISAT	Breeding_material	S.bicolor	bicolor	DC	NGA	WAfrica	NotAss	0
IS7213	ICRISAT	Breeding_material	S.bicolor	bicolor	G	NGA	WAfrica	6_G	0
IS7215	ICRISAT	Breeding_material	S.bicolor	bicolor	G	NGA	WAfrica	6_G	0
IS7224	ICRISAT	Landrace	S.bicolor	bicolor	DC	NGA	WAfrica	2_D-B	0
IS723	ICRISAT	Landrace	S.bicolor	bicolor	CB	USA	NAmerica	NotAss	0
IS7238	ICRISAT	Landrace	S.bicolor	bicolor	G	NGA	WAfrica	6_G	0
IS7248	ICRISAT	Landrace	S.bicolor	bicolor	DC	NGA	WAfrica	6_G	0
IS7250	ICRISAT	Landrace	S.bicolor	bicolor	G	NGA	WAfrica	6_G	0
IS7264	ICRISAT	Breeding_material	S.bicolor	bicolor	G	NGA	WAfrica	6_G	0
IS7269	ICRISAT	Landrace	S.bicolor	bicolor	G	NGA	WAfrica	NotAss	0
IS7277	ICRISAT	Landrace	S.bicolor	bicolor	CB	NGA	WAfrica	NotAss	1
IS7285	ICRISAT	Landrace	S.bicolor	bicolor	C	NGA	WAfrica	7_C	0
IS7287	ICRISAT	Landrace	S.bicolor	bicolor	C	NGA	WAfrica	7_C	0
IS7288	ICRISAT	Landrace	S.bicolor	bicolor	C	NGA	WAfrica	7_C	0
IS7305	ICRISAT	Landrace	S.bicolor	bicolor	C	NGA	WAfrica	NotAss	0
IS7308	ICRISAT	Landrace	S.bicolor	bicolor	DC	NGA	WAfrica	6_G	0
IS7310	ICRISAT	Landrace	S.bicolor	bicolor	G	NGA	WAfrica	6_G	0
IS7312	ICRISAT	Landrace	S.bicolor	bicolor	GB	NGA	WAfrica	6_G	0
IS7314	ICRISAT	Landrace	S.bicolor	bicolor	C	NGA	WAfrica	NotAss	1
IS7340	ICRISAT	Landrace	S.bicolor	bicolor	CB	NGA	WAfrica	6_G	0
IS7349	ICRISAT	Landrace	S.bicolor	bicolor	C	NGA	WAfrica	NotAss	0
IS7362	ICRISAT	Landrace	S.bicolor	bicolor	DC	NGA	WAfrica	6_G	0
IS7367	ICRISAT	Landrace	S.bicolor	bicolor	DC	NGA	WAfrica	6_G	0
IS7373	ICRISAT	Landrace	S.bicolor	bicolor	DC	NGA	WAfrica	6_G	0
IS7379	ICRISAT	Landrace	S.bicolor	bicolor	DC	NGA	WAfrica	6_G	0
IS7381	ICRISAT	Landrace	S.bicolor	bicolor	C	NGA	WAfrica	6_G	0
IS7389	ICRISAT	Landrace	S.bicolor	bicolor	G	NGA	WAfrica	6_G	0
IS7390	ICRISAT	Landrace	S.bicolor	bicolor	G	NGA	WAfrica	NotAss	0
IS7405	ICRISAT	Landrace	S.bicolor	bicolor	G	NGA	WAfrica	6_G	0
IS7429	ICRISAT	Landrace	S.bicolor	bicolor	G	NGA	WAfrica	6_G	0
IS7451	ICRISAT	Landrace	S.bicolor	bicolor	GB	NGA	WAfrica	6_G	0
IS7455	ICRISAT	Landrace	S.bicolor	bicolor	DC	NGA	WAfrica	6_G	0
IS7463	ICRISAT	Landrace	S.bicolor	bicolor	DC	NGA	WAfrica	NotAss	1
IS7471	ICRISAT	Landrace	S.bicolor	bicolor	G	NGA	WAfrica	6_G	0
IS7474	ICRISAT	Landrace	S.bicolor	bicolor	G	NGA	WAfrica	6_G	0
IS7500	ICRISAT	Landrace	S.bicolor	bicolor	G	NGA	WAfrica	6_G	0
IS7501	ICRISAT	Landrace	S.bicolor	bicolor	G	NGA	WAfrica	6_G	0
IS7503	ICRISAT	Landrace	S.bicolor	bicolor	C	NGA	WAfrica	NotAss	0
IS7528	ICRISAT	Landrace	S.bicolor	bicolor	C	NGA	WAfrica	NotAss	0
IS7529	ICRISAT	Landrace	S.bicolor	bicolor	DC	NGA	WAfrica	6_G	0
IS7531	ICRISAT	Landrace	S.bicolor	bicolor	DC	NGA	WAfrica	6_G	0
IS7533	ICRISAT	Landrace	S.bicolor	bicolor	DC	NGA	WAfrica	6_G	0
IS7541	ICRISAT	Landrace	S.bicolor	bicolor	G	NGA	WAfrica	6_G	0
IS7572	ICRISAT	Landrace	S.bicolor	bicolor	C	NGA	WAfrica	NotAss	0
IS7579	ICRISAT	Landrace	S.bicolor	bicolor	C	NGA	WAfrica	7_C	0
IS7580	ICRISAT	Landrace	S.bicolor	bicolor	C	NGA	WAfrica	7_C	0
IS7596	ICRISAT	Landrace	S.bicolor	bicolor	GB	NGA	WAfrica	6_G	0
IS7616	ICRISAT	Landrace	S.bicolor	bicolor	G	NGA	WAfrica	6_G	0
IS7617	ICRISAT	Landrace	S.bicolor	bicolor	GC	NGA	WAfrica	6_G	0
IS7620	ICRISAT	Landrace	S.bicolor	bicolor	GC	NGA	WAfrica	6_G	1
IS7628	ICRISAT	Landrace	S.bicolor	bicolor	G	NGA	WAfrica	6_G	0
IS7637	ICRISAT	Landrace	S.bicolor	bicolor	G	NGA	WAfrica	6_G	0
IS7651	ICRISAT	Landrace	S.bicolor	bicolor	G	NGA	WAfrica	6_G	0
IS7652	ICRISAT	Landrace	S.bicolor	bicolor	C	NGA	WAfrica	NotAss	0
IS7671	ICRISAT	Landrace	S.bicolor	bicolor	CB	NGA	WAfrica	6_G	0
IS7679	ICRISAT	Landrace	S.bicolor	bicolor	G	NGA	WAfrica	6_G	0
IS7684	ICRISAT	Landrace	S.bicolor	bicolor	DC	NGA	WAfrica	6_G	0
IS7696	ICRISAT	Landrace	S.bicolor	bicolor	G	NGA	WAfrica	6_G	0
IS7709	ICRISAT	Landrace	S.bicolor	bicolor	G	NGA	WAfrica	6_G	0
IS7720	ICRISAT	Landrace	S.bicolor	bicolor	DC	NGA	WAfrica	6_G	0
IS7722	ICRISAT	Landrace	S.bicolor	bicolor	DC	NGA	WAfrica	6_G	1
IS7724	ICRISAT	Landrace	S.bicolor	bicolor	DC	NGA	WAfrica	6_G	0
IS7728	ICRISAT	Landrace	S.bicolor	bicolor	G	NGA	WAfrica	6_G	0
IS7730	ICRISAT	Landrace	S.bicolor	bicolor	G	NGA	WAfrica	6_G	0
IS7734	ICRISAT	Landrace	S.bicolor	bicolor	G	NGA	WAfrica	6_G	0
IS7745	ICRISAT	Landrace	S.bicolor	bicolor	DC	NGA	WAfrica	6_G	0
IS7752	ICRISAT	Landrace	S.bicolor	bicolor	GB	NGA	WAfrica	6_G	0
IS7762	ICRISAT	Landrace	S.bicolor	bicolor	DC	NGA	WAfrica	6_G	0
IS7763	ICRISAT	Landrace	S.bicolor	bicolor	DC	NGA	WAfrica	6_G	0
IS7766	ICRISAT	Landrace	S.bicolor	bicolor	G	NGA	WAfrica	6_G	0
IS7776	ICRISAT	Landrace	S.bicolor	bicolor	DC	NGA	WAfrica	6_G	0
IS7780	ICRISAT	Landrace	S.bicolor	bicolor	DC	NGA	WAfrica	6_G	0
IS7783	ICRISAT	Landrace	S.bicolor	bicolor	DC	NGA	WAfrica	NotAss	0
IS7789	ICRISAT	Landrace	S.bicolor	bicolor	DB	NGA	WAfrica	6_G	0
IS7798	ICRISAT	Landrace	S.bicolor	bicolor	G	NGA	WAfrica	6_G	0
IS7802	ICRISAT	Landrace	S.bicolor	bicolor	G	NGA	WAfrica	6_G	0
IS7804	ICRISAT	Landrace	S.bicolor	bicolor	G	NGA	WAfrica	6_G	0
IS7807	ICRISAT	Landrace	S.bicolor	bicolor	GB	NGA	WAfrica	6_G	0
IS7809	ICRISAT	Landrace	S.bicolor	bicolor	DC	NGA	WAfrica	6_G	0
IS7857	ICRISAT	Landrace	S.bicolor	bicolor	GB	NGA	WAfrica	6_G	0
IS7858	ICRISAT	Landrace	S.bicolor	bicolor	G	NGA	WAfrica	6_G	0
IS7863	ICRISAT	Landrace	S.bicolor	bicolor	G	NGA	WAfrica	6_G	0
IS7881	ICRISAT	Landrace	S.bicolor	bicolor	G	NGA	WAfrica	6_G	0
IS7921	ICRISAT	Landrace	S.bicolor	bicolor	C	NGA	WAfrica	NotAss	0
IS7943	ICRISAT	Landrace	S.bicolor	bicolor	DC	NGA	WAfrica	6_G	0
IS7957	ICRISAT	Landrace	S.bicolor	bicolor	GB	NGA	WAfrica	6_G	0
IS7958	ICRISAT	Landrace	S.bicolor	bicolor	G	NGA	WAfrica	NotAss	1
IS7961	ICRISAT	Landrace	S.bicolor	bicolor	G	NGA	WAfrica	6_G	0
IS7964	ICRISAT	Landrace	S.bicolor	bicolor	GB	NGA	WAfrica	6_G	0
IS7985	ICRISAT	Landrace	S.bicolor	bicolor	DB	NGA	WAfrica	6_G	0
IS7987	ICRISAT	Landrace	S.bicolor	bicolor	G	NGA	WAfrica	6_G	0
IS7989	ICRISAT	Landrace	S.bicolor	bicolor	GB	NGA	WAfrica	6_G	0
IS7998	ICRISAT	Landrace	S.bicolor	bicolor	G	NGA	WAfrica	6_G	0
IS8002	ICRISAT	Landrace	S.bicolor	bicolor	B	JPN	EAsia	1_D-CB	0
IS8010	ICRISAT	Landrace	S.bicolor	bicolor	CB	JPN	EAsia	1_D-CB	0
IS8011	ICRISAT	Landrace	S.bicolor	bicolor	CB	JPN	EAsia	NotAss	0
IS8012	ICRISAT	Landrace	S.bicolor	bicolor	B	JPN	EAsia	NotAss	0
IS8017	ICRISAT	Breeding_material	S.bicolor	bicolor	B	JPN	EAsia	5a_B	0
IS8065	ICRISAT	Breeding_material	S.bicolor	bicolor	B	JPN	EAsia	10_K	0
IS8157	ICRISAT	Breeding_material	S.bicolor	bicolor	C	UGA	EAfrica	NotAss	0
IS8181	ICRISAT	Breeding_material	S.bicolor	bicolor	C	UGA	EAfrica	7_C	0
IS8185	ICRISAT	Breeding_material	S.bicolor	bicolor	C	UGA	EAfrica	NotAss	0
IS8218	ICRISAT	Breeding_material	S.bicolor	bicolor	DB	UGA	EAfrica	7_C	1
IS8247	ICRISAT	Breeding_material	S.bicolor	bicolor	DB	UGA	EAfrica	NotAss	0
IS8276	ICRISAT	Breeding_material	S.bicolor	bicolor	C	UGA	EAfrica	7_C	0
IS8283	ICRISAT	Breeding_material	S.bicolor	bicolor	C	UGA	EAfrica	NotAss	1
IS8320	ICRISAT	Landrace	S.bicolor	bicolor	D	IND	IND	2_D-B	0
IS8347	ICRISAT	Landrace	S.bicolor	bicolor	G	PAK	IND	NotAss	1
IS8348	ICRISAT	Landrace	S.bicolor	bicolor	D	PAK	IND	NotAss	1
IS8564	ICRISAT	Landrace	S.bicolor	bicolor	C	TCD	CAfrica	NotAss	0
IS8571	ICRISAT	Advanced_cultivar	S.bicolor	bicolor	C	TZN	EAfrica	NotAss	0
IS8589	ICRISAT	Breeding_material	S.bicolor	bicolor	GC	KEN	EAfrica	10_K	0
IS8602	ICRISAT	Landrace	S.bicolor	bicolor	C	UGA	EAfrica	7_C	0
IS8603	ICRISAT	Landrace	S.bicolor	bicolor	C	UGA	EAfrica	7_C	0
IS8607	ICRISAT	Landrace	S.bicolor	bicolor	C	UGA	EAfrica	NotAss	0
IS8608	ICRISAT	Landrace	S.bicolor	bicolor	C	UGA	EAfrica	7_C	0
IS8610	ICRISAT	Landrace	S.bicolor	bicolor	C	UGA	EAfrica	7_C	0
IS8615	ICRISAT	Landrace	S.bicolor	bicolor	C	UGA	EAfrica	NotAss	0
IS8616	ICRISAT	Landrace	S.bicolor	bicolor	C	UGA	EAfrica	NotAss	0
IS8618	ICRISAT	Landrace	S.bicolor	bicolor	C	UGA	EAfrica	7_C	0
IS8624	ICRISAT	Landrace	S.bicolor	bicolor	C	UGA	EAfrica	7_C	0
IS8628	ICRISAT	Landrace	S.bicolor	bicolor	C	UGA	EAfrica	7_C	0
IS8633	ICRISAT	Landrace	S.bicolor	bicolor	C	NGA	WAfrica	NotAss	0
IS8635	ICRISAT	Landrace	S.bicolor	bicolor	C	SDN	EAfrica	10_K	0
IS8643	ICRISAT	Landrace	S.bicolor	bicolor	C	UGA	EAfrica	7_C	0
IS8649	ICRISAT	Landrace	S.bicolor	bicolor	C	UGA	EAfrica	NotAss	0
IS8664	ICRISAT	Landrace	S.bicolor	bicolor	C	USA	NAmerica	NotAss	0
IS8688	ICRISAT	Landrace	S.bicolor	bicolor	C	SDN	EAfrica	NotAss	0
IS8698	ICRISAT	Landrace	S.bicolor	bicolor	B	ZMB	SAfrica	9a9b_G	0
IS8721	ICRISAT	Breeding_material	S.bicolor	bicolor	C	NGA	WAfrica	7_C	0
IS8744	ICRISAT	Landrace	S.bicolor	bicolor	C	ZAF	SAfrica	7_C	0
IS8747	ICRISAT	Landrace	S.bicolor	bicolor	K	ZAF	SAfrica	10_K	0
IS8749	ICRISAT	Landrace	S.bicolor	bicolor	C	ZAF	SAfrica	NotAss	0
IS8750	ICRISAT	Landrace	S.bicolor	bicolor	C	ZAF	SAfrica	7_C	0
IS8751	ICRISAT	Landrace	S.bicolor	bicolor	C	ZAF	SAfrica	10_K	0
IS8752	ICRISAT	Landrace	S.bicolor	bicolor	C	ZAF	SAfrica	10_K	0
IS8756	ICRISAT	Landrace	S.bicolor	bicolor	K	ZAF	SAfrica	10_K	0
IS8768	ICRISAT	Landrace	S.bicolor	bicolor	K	ZAF	SAfrica	10_K	0
IS8772	ICRISAT	Landrace	S.bicolor	bicolor	DC	ZAF	SAfrica	NotAss	0
IS8773	ICRISAT	Landrace	S.bicolor	bicolor	KD	ZAF	SAfrica	10_K	0
IS8774	ICRISAT	Landrace	S.bicolor	bicolor	KD	ZAF	SAfrica	10_K	0
IS8776	ICRISAT	Landrace	S.bicolor	bicolor	C	ZAF	SAfrica	NotAss	0
IS8777	ICRISAT	Landrace	S.bicolor	bicolor	CB	UGA	EAfrica	NotAss	0
IS8808	ICRISAT	Landrace	S.bicolor	bicolor	G	UGA	EAfrica	NotAss	0
IS8809	ICRISAT	Landrace	S.bicolor	bicolor	G	UGA	EAfrica	NotAss	0
IS8811	ICRISAT	Landrace	S.bicolor	bicolor	B	UGA	EAfrica	NotAss	0
IS8813	ICRISAT	Landrace	S.bicolor	bicolor	G	UGA	EAfrica	NotAss	0
IS8814	ICRISAT	Landrace	S.bicolor	bicolor	C	UGA	EAfrica	7_C	0
IS8829	ICRISAT	Landrace	S.bicolor	bicolor	C	KEN	EAfrica	NotAss	0
IS8863	ICRISAT	Landrace	S.bicolor	bicolor	C	KEN	EAfrica	NotAss	0
IS8864	ICRISAT	Landrace	S.bicolor	bicolor	C	KEN	EAfrica	NotAss	0
IS8878	ICRISAT	Landrace	S.bicolor	bicolor	C	UGA	EAfrica	NotAss	0
IS8886	ICRISAT	Landrace	S.bicolor	bicolor	C	UGA	EAfrica	NotAss	0
IS8911	ICRISAT	Landrace	S.bicolor	bicolor	C	UGA	EAfrica	NotAss	0
IS8915	ICRISAT	Landrace	S.bicolor	bicolor	KC	UGA	EAfrica	NotAss	0
IS8916	ICRISAT	Landrace	S.bicolor	bicolor	KC	UGA	EAfrica	NotAss	0
IS8935	ICRISAT	Landrace	S.bicolor	bicolor	B	KEN	EAfrica	NotAss	0
IS8965	ICRISAT	Advanced_cultivar	S.bicolor	bicolor	C	KEN	EAfrica	7_C	0
IS8970	ICRISAT	Landrace	S.bicolor	bicolor	C	KEN	EAfrica	NotAss	0
IS8976	ICRISAT	Landrace	S.bicolor	bicolor	C	KEN	EAfrica	NotAss	0
IS8988	ICRISAT	Landrace	S.bicolor	bicolor	C	KEN	EAfrica	7_C	0
IS9011	ICRISAT	Landrace	S.bicolor	bicolor	C	KEN	EAfrica	NotAss	0
IS9034	ICRISAT	Landrace	S.bicolor	bicolor	C	KEN	EAfrica	NotAss	0
IS9046	ICRISAT	Landrace	S.bicolor	bicolor	C	KEN	EAfrica	NotAss	0
IS9047	ICRISAT	Landrace	S.bicolor	bicolor	C	KEN	EAfrica	NotAss	0
IS9108	ICRISAT	Landrace	S.bicolor	bicolor	C	KEN	EAfrica	NotAss	0
IS9113	ICRISAT	Landrace	S.bicolor	bicolor	C	KEN	EAfrica	NotAss	0
IS9146	ICRISAT	Breeding_material	S.bicolor	bicolor	C	USA	NAmerica	NotAss	0
IS9162	ICRISAT	Landrace	S.bicolor	bicolor	C	KEN	EAfrica	NotAss	0
IS9168	ICRISAT	Landrace	S.bicolor	bicolor	CB	KEN	EAfrica	NotAss	1
IS9177	ICRISAT	Landrace	S.bicolor	bicolor	C	KEN	EAfrica	7_C	0
IS9207	ICRISAT	Landrace	S.bicolor	bicolor	C	KEN	EAfrica	NotAss	0
IS9223	ICRISAT	Breeding_material	S.bicolor	bicolor	DC	UGA	EAfrica	NotAss	0
IS923	ICRISAT	Landrace	S.bicolor	bicolor	D	SDN	EAfrica	2_D-B	0
IS9240	ICRISAT	Landrace	S.bicolor	bicolor	GC	UGA	EAfrica	NotAss	0
IS9242	ICRISAT	Landrace	S.bicolor	bicolor	GK	UGA	EAfrica	NotAss	0
IS9252	ICRISAT	Landrace	S.bicolor	bicolor	GC	ZAF	SAfrica	NotAss	0
IS928	ICRISAT	Landrace	S.bicolor	bicolor	C	SDN	EAfrica	7_C	0
IS9302	ICRISAT	Advanced_cultivar	S.bicolor	bicolor	K	ZAF	SAfrica	10_K	0
IS931	ICRISAT	Landrace	S.bicolor	bicolor	KC	SDN	EAfrica	NotAss	0
IS9323	ICRISAT	Advanced_cultivar	S.bicolor	bicolor	K	ZAF	SAfrica	10_K	0
IS9429	ICRISAT	Breeding_material	S.bicolor	bicolor	C	ZAF	SAfrica	NotAss	0
IS950	ICRISAT	Landrace	S.bicolor	bicolor	DC	SDN	EAfrica	NotAss	0
IS9524	ICRISAT	Landrace	S.bicolor	bicolor	K	ZAF	SAfrica	10_K	0
IS9586	ICRISAT	Breeding_material	S.bicolor	bicolor	C	NER	WAfrica	NotAss	1
IS9597	ICRISAT	Landrace	S.bicolor	bicolor	G	NER	WAfrica	5b_G	0
IS9608	ICRISAT	Landrace	S.bicolor	bicolor	CB	PAK	IND	NotAss	0
IS9638	ICRISAT	Landrace	S.bicolor	bicolor	C	SDN	EAfrica	7_C	0
IS9639	ICRISAT	Landrace	S.bicolor	bicolor	C	SDN	EAfrica	NotAss	0
IS9644	ICRISAT	Landrace	S.bicolor	bicolor	CB	SDN	EAfrica	NotAss	0
IS9645	ICRISAT	Landrace	S.bicolor	bicolor	C	SDN	EAfrica	NotAss	0
IS9699	ICRISAT	Landrace	S.bicolor	bicolor	C	SDN	EAfrica	NotAss	0
IS9701	ICRISAT	Landrace	S.bicolor	bicolor	C	SDN	EAfrica	7_C	0
IS9705	ICRISAT	Landrace	S.bicolor	bicolor	C	SDN	EAfrica	NotAss	0
IS9713	ICRISAT	Landrace	S.bicolor	bicolor	DC	SDN	EAfrica	3_D	1
IS9734	ICRISAT	Landrace	S.bicolor	bicolor	C	SDN	EAfrica	NotAss	0
IS9745	ICRISAT	Landrace	S.bicolor	bicolor	C	SDN	EAfrica	7_C	0
IS9767	ICRISAT	Landrace	S.bicolor	bicolor	C	SDN	EAfrica	NotAss	0
IS9775	ICRISAT	Landrace	S.bicolor	bicolor	C	SDN	EAfrica	NotAss	0
IS9784	ICRISAT	Landrace	S.bicolor	bicolor	GC	SDN	EAfrica	NotAss	0
IS9807	ICRISAT	Landrace	S.bicolor	bicolor	C	SDN	EAfrica	NotAss	0
IS9837	ICRISAT	Breeding_material	S.bicolor	bicolor	G	SDN	EAfrica	NotAss	0
IS9842	ICRISAT	Landrace	S.bicolor	bicolor	D	SDN	EAfrica	2_D-B	0
IS9883	ICRISAT	Landrace	S.bicolor	bicolor	C	SDN	EAfrica	7_C	1
IS9889	ICRISAT	Landrace	S.bicolor	bicolor	C	SDN	EAfrica	8_C-D	0
IS9890	ICRISAT	Landrace	S.bicolor	bicolor	C	SDN	EAfrica	NotAss	0
IS9901	ICRISAT	Landrace	S.bicolor	bicolor	C	SDN	EAfrica	NotAss	0
IS9911	ICRISAT	Landrace	S.bicolor	bicolor	C	SDN	EAfrica	NotAss	1
IS9912	ICRISAT	Landrace	S.bicolor	bicolor	C	SDN	EAfrica	NotAss	0
IS995	ICRISAT	Landrace	S.bicolor	bicolor	CB	USA	NAmerica	NotAss	0
IS2205	ICRISAT	Landrace	S.bicolor	bicolor	DB	IND	IND	2_D-B	0
IS33844	ICRISAT	Landrace	S.bicolor	bicolor	D	IND	IND	2_D-B	0
IS2788	ICRISAT	Landrace	S.bicolor	bicolor	C	KEN	EAfrica	9c_C	0
IS24450	ICRISAT	Landrace	S.bicolor	bicolor	C	ZAF	SAfrica	NotAss	0
IS25548	ICRISAT	Landrace	S.bicolor	bicolor	C	RWA	CAfrica	9c_C	0
IS36625	ICRISAT	Breeding_material	S.bicolor	bicolor	C	IND	0	NotAss	0
IS36626	ICRISAT	Breeding_material	S.bicolor	bicolor	C	IND	0	NotAss	0
IS36627	ICRISAT	Breeding_material	S.bicolor	bicolor	C	IND	0	10_K	0
IS36628	ICRISAT	Breeding_material	S.bicolor	bicolor	C	IND	0	10_K	0
IS36629	ICRISAT	Breeding_material	S.bicolor	bicolor	C	IND	0	10_K	0
IS36631	ICRISAT	Breeding_material	S.bicolor	bicolor	C	IND	0	10_K	0
IS36633	ICRISAT	Breeding_material	S.bicolor	bicolor	C	IND	0	7_C	1
IS36634	ICRISAT	Breeding_material	S.bicolor	bicolor	C	IND	0	NotAss	0
IS36636	ICRISAT	Breeding_material	S.bicolor	bicolor	C	IND	0	NotAss	0
IS36637	ICRISAT	Breeding_material	S.bicolor	bicolor	C	IND	0	NotAss	0
IS36638	ICRISAT	Breeding_material	S.bicolor	bicolor	C	IND	0	NotAss	0
IS36644	ICRISAT	Breeding_material	S.bicolor	bicolor	C	IND	0	10_K	0
IS36646	ICRISAT	Breeding_material	S.bicolor	bicolor	C	IND	0	10_K	0
IS36647	ICRISAT	Breeding_material	S.bicolor	bicolor	C	IND	0	10_K	0
IS36648	ICRISAT	Breeding_material	S.bicolor	bicolor	C	IND	0	NotAss	0
IS36651	ICRISAT	Breeding_material	S.bicolor	bicolor	C	IND	0	10_K	0
IS36653	ICRISAT	Breeding_material	S.bicolor	bicolor	C	IND	0	10_K	0
IS36654	ICRISAT	Breeding_material	S.bicolor	bicolor	C	IND	0	10_K	0
IS40583	ICRISAT	Breeding_material	S.bicolor	bicolor	C	USA	NAmerica	NotAss	0
IS22898	ICRISAT	Landrace	S.bicolor	bicolor	CB	SDN	EAfrica	NotAss	0
IS36623	ICRISAT	Breeding_material	S.bicolor	bicolor	CB	IND	0	10_K	0
IS36639	ICRISAT	Breeding_material	S.bicolor	bicolor	CB	IND	0	10_K	0
IS4233	ICRISAT	Landrace	S.bicolor	bicolor	D	IND	IND	2_D-B	0
IS18465	ICRISAT	Breeding_material	S.bicolor	bicolor	D	IND	IND	2_D-B	0
IS18482	ICRISAT	Advanced_cultivar	S.bicolor	bicolor	D	IND	IND	NotAss	0
IS40606	ICRISAT	Breeding_material	S.bicolor	bicolor	D	USA	NAmerica	NotAss	0
IS7654	ICRISAT	Landrace	S.bicolor	bicolor	DB	NGA	WAfrica	NotAss	0
IS23399	ICRISAT	Breeding_material	S.bicolor	bicolor	DB	IND	IND	2_D-B	0
IS36635	ICRISAT	Breeding_material	S.bicolor	bicolor	DB	IND	0	1_D-CB	0
IS30085	ICRISAT	Landrace	S.bicolor	bicolor	DC	ZWE	SAfrica	9a9b_G	0
IS31831	ICRISAT	Landrace	S.bicolor	bicolor	DC	YEM	MidE	NotAss	0
IS31916	ICRISAT	Landrace	S.bicolor	bicolor	DC	YEM	MidE	NotAss	0
IS32114	ICRISAT	Landrace	S.bicolor	bicolor	DC	YEM	MidE	NotAss	0
IS36624	ICRISAT	Breeding_material	S.bicolor	bicolor	DC	IND	0	1_D-CB	0
IS36641	ICRISAT	Breeding_material	S.bicolor	bicolor	DC	IND	0	NotAss	0
IS39662	ICRISAT	Landrace	S.bicolor	bicolor	DC	NGA	WAfrica	6_G	0
IS39668	ICRISAT	Landrace	S.bicolor	bicolor	DC	NGA	WAfrica	6_G	0
IS39669	ICRISAT	Landrace	S.bicolor	bicolor	DC	NGA	WAfrica	6_G	0
IS39671	ICRISAT	Landrace	S.bicolor	bicolor	DC	NGA	WAfrica	6_G	0
IS39680	ICRISAT	Landrace	S.bicolor	bicolor	DC	NGA	WAfrica	6_G	0
IS39689	ICRISAT	Landrace	S.bicolor	bicolor	DC	NGA	WAfrica	6_G	0
IS39730	ICRISAT	Landrace	S.bicolor	bicolor	DC	NGA	WAfrica	6_G	0
IS39732	ICRISAT	Landrace	S.bicolor	bicolor	DC	NGA	WAfrica	6_G	0
IS39759	ICRISAT	Landrace	S.bicolor	bicolor	DC	NGA	WAfrica	6_G	0
IS39792	ICRISAT	Landrace	S.bicolor	bicolor	DC	NGA	WAfrica	6_G	0
IS39822	ICRISAT	Landrace	S.bicolor	bicolor	DC	NGA	WAfrica	6_G	0
IS39832	ICRISAT	Landrace	S.bicolor	bicolor	DC	NGA	WAfrica	6_G	0
IS24775	ICRISAT	Landrace	S.bicolor	bicolor	G	NGA	WAfrica	6_G	1
IS24820	ICRISAT	Landrace	S.bicolor	bicolor	G	NGA	WAfrica	6_G	0
IS24832	ICRISAT	Landrace	S.bicolor	bicolor	G	NGA	WAfrica	6_G	0
IS24879	ICRISAT	Landrace	S.bicolor	bicolor	G	NGA	WAfrica	6_G	0
IS26932	ICRISAT	Landrace	S.bicolor	bicolor	G	IND	IND	9a_G	0
IS30227	ICRISAT	Landrace	S.bicolor	bicolor	G	ZWE	SAfrica	9a9b_G	0
IS21602	ICRISAT	Landrace	S.bicolor	bicolor	GB	MWI	SAfrica	NotAss	0
IS21863	ICRISAT	Landrace	S.bicolor	bicolor	GB	SYR	MidE	NotAss	0
IS23787	ICRISAT	Landrace	S.bicolor	bicolor	GB	MWI	SAfrica	9a9b_G	0
IS22877	ICRISAT	Landrace	S.bicolor	bicolor	GC	SDN	EAfrica	NotAss	0
IS28617	ICRISAT	Landrace	S.bicolor	bicolor	GC	YEM	MidE	NotAss	0
IS28678	ICRISAT	Landrace	S.bicolor	bicolor	GC	YEM	MidE	NotAss	0
IS28991	ICRISAT	Landrace	S.bicolor	bicolor	GC	YEM	MidE	NotAss	1
IS29132	ICRISAT	Landrace	S.bicolor	bicolor	GC	YEM	MidE	NotAss	0
IS29179	ICRISAT	Landrace	S.bicolor	bicolor	GC	SWZ	SAfrica	10_K	0
IS29187	ICRISAT	Landrace	S.bicolor	bicolor	GC	SWZ	SAfrica	10_K	0
IS29188	ICRISAT	Landrace	S.bicolor	bicolor	GC	SWZ	SAfrica	10_K	0
IS29197	ICRISAT	Landrace	S.bicolor	bicolor	GC	SWZ	SAfrica	10_K	0
IS29204	ICRISAT	Landrace	S.bicolor	bicolor	GC	SWZ	SAfrica	10_K	0
IS29211	ICRISAT	Landrace	S.bicolor	bicolor	GC	SWZ	SAfrica	10_K	0
IS29216	ICRISAT	Landrace	S.bicolor	bicolor	GC	SWZ	SAfrica	9a9b_G	0
IS29224	ICRISAT	Landrace	S.bicolor	bicolor	GC	SWZ	SAfrica	10_K	0
IS29246	ICRISAT	Landrace	S.bicolor	bicolor	GC	SWZ	SAfrica	10_K	0
IS29256	ICRISAT	Landrace	S.bicolor	bicolor	GC	SWZ	SAfrica	8_C-D	0
IS29257	ICRISAT	Landrace	S.bicolor	bicolor	GC	SWZ	SAfrica	8_C-D	0
IS29259	ICRISAT	Landrace	S.bicolor	bicolor	GC	SWZ	SAfrica	NotAss	0
IS29260	ICRISAT	Landrace	S.bicolor	bicolor	GC	SWZ	SAfrica	NotAss	0
IS29269	ICRISAT	Landrace	S.bicolor	bicolor	GC	SWZ	SAfrica	10_K	0
IS29271	ICRISAT	Landrace	S.bicolor	bicolor	GC	SWZ	SAfrica	10_K	0
IS29275	ICRISAT	Landrace	S.bicolor	bicolor	GC	SWZ	SAfrica	10_K	0
IS29281	ICRISAT	Landrace	S.bicolor	bicolor	GC	SWZ	SAfrica	NotAss	0
IS29284	ICRISAT	Landrace	S.bicolor	bicolor	GC	SWZ	SAfrica	NotAss	0
IS29290	ICRISAT	Landrace	S.bicolor	bicolor	GC	SWZ	SAfrica	10_K	0
IS29294	ICRISAT	Landrace	S.bicolor	bicolor	GC	SWZ	SAfrica	10_K	0
IS29321	ICRISAT	Landrace	S.bicolor	bicolor	GC	SWZ	SAfrica	10_K	0
IS29326	ICRISAT	Landrace	S.bicolor	bicolor	GC	SWZ	SAfrica	NotAss	0
IS29327	ICRISAT	Landrace	S.bicolor	bicolor	GC	SWZ	SAfrica	10_K	0
IS29331	ICRISAT	Landrace	S.bicolor	bicolor	GC	SWZ	SAfrica	10_K	0
IS29332	ICRISAT	Landrace	S.bicolor	bicolor	GC	SWZ	SAfrica	10_K	0
IS29337	ICRISAT	Landrace	S.bicolor	bicolor	GC	SWZ	SAfrica	10_K	0
IS29340	ICRISAT	Landrace	S.bicolor	bicolor	GC	SWZ	SAfrica	10_K	0
IS29345	ICRISAT	Landrace	S.bicolor	bicolor	GC	SWZ	SAfrica	8_C-D	0
IS29348	ICRISAT	Landrace	S.bicolor	bicolor	GC	SWZ	SAfrica	NotAss	0
IS29365	ICRISAT	Landrace	S.bicolor	bicolor	GC	LSO	SAfrica	10_K	0
IS29403	ICRISAT	Landrace	S.bicolor	bicolor	GC	LSO	SAfrica	10_K	0
IS29416	ICRISAT	Landrace	S.bicolor	bicolor	GC	LSO	SAfrica	10_K	0
IS29420	ICRISAT	Landrace	S.bicolor	bicolor	GC	LSO	SAfrica	10_K	0
IS29437	ICRISAT	Landrace	S.bicolor	bicolor	GC	LSO	SAfrica	10_K	0
IS29438	ICRISAT	Landrace	S.bicolor	bicolor	GC	LSO	SAfrica	10_K	0
IS29444	ICRISAT	Landrace	S.bicolor	bicolor	GC	LSO	SAfrica	10_K	0
IS29452	ICRISAT	Landrace	S.bicolor	bicolor	GC	LSO	SAfrica	10_K	0
IS29463	ICRISAT	Landrace	S.bicolor	bicolor	GC	LSO	SAfrica	10_K	0
IS29464	ICRISAT	Landrace	S.bicolor	bicolor	GC	LSO	SAfrica	10_K	0
IS29465	ICRISAT	Landrace	S.bicolor	bicolor	GC	LSO	SAfrica	10_K	0
IS29467	ICRISAT	Landrace	S.bicolor	bicolor	GC	LSO	SAfrica	10_K	0
IS29468	ICRISAT	Landrace	S.bicolor	bicolor	GC	LSO	SAfrica	10_K	0
IS29477	ICRISAT	Landrace	S.bicolor	bicolor	GC	LSO	SAfrica	10_K	0
IS29486	ICRISAT	Landrace	S.bicolor	bicolor	GC	LSO	SAfrica	10_K	0
IS29513	ICRISAT	Landrace	S.bicolor	bicolor	GC	LSO	SAfrica	10_K	0
IS29518	ICRISAT	Landrace	S.bicolor	bicolor	GC	LSO	SAfrica	10_K	0
IS29525	ICRISAT	Landrace	S.bicolor	bicolor	GC	LSO	SAfrica	10_K	0
IS29533	ICRISAT	Landrace	S.bicolor	bicolor	GC	LSO	SAfrica	10_K	0
IS29543	ICRISAT	Landrace	S.bicolor	bicolor	GC	LSO	SAfrica	10_K	0
IS29555	ICRISAT	Landrace	S.bicolor	bicolor	GC	LSO	SAfrica	NotAss	0
IS29556	ICRISAT	Landrace	S.bicolor	bicolor	GC	LSO	SAfrica	NotAss	0
IS29558	ICRISAT	Landrace	S.bicolor	bicolor	GC	LSO	SAfrica	10_K	0
IS29565	ICRISAT	Landrace	S.bicolor	bicolor	GC	LSO	SAfrica	10_K	0
IS29580	ICRISAT	Landrace	S.bicolor	bicolor	GC	LSO	SAfrica	10_K	0
IS29620	ICRISAT	Landrace	S.bicolor	bicolor	GC	ZAF	SAfrica	10_K	0
IS29632	ICRISAT	Landrace	S.bicolor	bicolor	GC	ZAF	SAfrica	10_K	0
IS29640	ICRISAT	Landrace	S.bicolor	bicolor	GC	CHN	EAsia	1_D-CB	0
IS29643	ICRISAT	Landrace	S.bicolor	bicolor	GC	CHN	EAsia	1_D-CB	0
IS29652	ICRISAT	Landrace	S.bicolor	bicolor	GC	CHN	EAsia	1_D-CB	0
IS29658	ICRISAT	Landrace	S.bicolor	bicolor	GC	CHN	EAsia	1_D-CB	0
IS29701	ICRISAT	Landrace	S.bicolor	bicolor	GC	ZWE	SAfrica	NotAss	0
IS29710	ICRISAT	Landrace	S.bicolor	bicolor	GC	ZWE	SAfrica	NotAss	0
IS29736	ICRISAT	Landrace	S.bicolor	bicolor	GC	ZWE	SAfrica	10_K	0
IS29745	ICRISAT	Landrace	S.bicolor	bicolor	GC	ZWE	SAfrica	10_K	0
IS29758	ICRISAT	Landrace	S.bicolor	bicolor	GC	ZWE	SAfrica	NotAss	0
IS29759	ICRISAT	Landrace	S.bicolor	bicolor	GC	ZWE	SAfrica	10_K	0
IS29767	ICRISAT	Landrace	S.bicolor	bicolor	GC	ZWE	SAfrica	10_K	0
IS29772	ICRISAT	Landrace	S.bicolor	bicolor	GC	ZWE	SAfrica	9a9b_G	0
IS29785	ICRISAT	Landrace	S.bicolor	bicolor	GC	ZWE	SAfrica	NotAss	0
IS29789	ICRISAT	Landrace	S.bicolor	bicolor	GC	ZWE	SAfrica	NotAss	0
IS29804	ICRISAT	Landrace	S.bicolor	bicolor	GC	ZWE	SAfrica	NotAss	0
IS29879	ICRISAT	Landrace	S.bicolor	bicolor	GC	ZWE	SAfrica	NotAss	0
IS29880	ICRISAT	Landrace	S.bicolor	bicolor	GC	ZWE	SAfrica	10_K	0
IS29887	ICRISAT	Landrace	S.bicolor	bicolor	GC	ZWE	SAfrica	NotAss	0
IS29890	ICRISAT	Landrace	S.bicolor	bicolor	GC	ZWE	SAfrica	NotAss	0
IS29893	ICRISAT	Landrace	S.bicolor	bicolor	GC	ZWE	SAfrica	10_K	0
IS29896	ICRISAT	Landrace	S.bicolor	bicolor	GC	ZWE	SAfrica	10_K	0
IS29901	ICRISAT	Landrace	S.bicolor	bicolor	GC	ZWE	SAfrica	NotAss	0
IS29902	ICRISAT	Landrace	S.bicolor	bicolor	GC	ZWE	SAfrica	10_K	0
IS29907	ICRISAT	Landrace	S.bicolor	bicolor	GC	ZWE	SAfrica	NotAss	0
IS29913	ICRISAT	Landrace	S.bicolor	bicolor	GC	ZWE	SAfrica	10_K	0
IS29918	ICRISAT	Landrace	S.bicolor	bicolor	GC	ZWE	SAfrica	NotAss	0
IS29922	ICRISAT	Landrace	S.bicolor	bicolor	GC	ZWE	SAfrica	7_C	0
IS29931	ICRISAT	Landrace	S.bicolor	bicolor	GC	ZWE	SAfrica	10_K	0
IS29935	ICRISAT	Landrace	S.bicolor	bicolor	GC	ZWE	SAfrica	7_C	0
IS29937	ICRISAT	Landrace	S.bicolor	bicolor	GC	ZWE	SAfrica	10_K	0
IS29938	ICRISAT	Landrace	S.bicolor	bicolor	GC	ZWE	SAfrica	NotAss	0
IS29950	ICRISAT	Landrace	S.bicolor	bicolor	GC	ZWE	SAfrica	7_C	0
IS29954	ICRISAT	Landrace	S.bicolor	bicolor	GC	ZWE	SAfrica	10_K	0
IS29957	ICRISAT	Landrace	S.bicolor	bicolor	GC	ZWE	SAfrica	10_K	0
IS29961	ICRISAT	Landrace	S.bicolor	bicolor	GC	ZWE	SAfrica	10_K	0
IS29968	ICRISAT	Landrace	S.bicolor	bicolor	GC	ZWE	SAfrica	10_K	0
IS29981	ICRISAT	Landrace	S.bicolor	bicolor	GC	ZWE	SAfrica	10_K	0
IS29985	ICRISAT	Landrace	S.bicolor	bicolor	GC	ZWE	SAfrica	7_C	0
IS29988	ICRISAT	Landrace	S.bicolor	bicolor	GC	ZWE	SAfrica	10_K	0
IS29990	ICRISAT	Landrace	S.bicolor	bicolor	GC	ZWE	SAfrica	10_K	0
IS29991	ICRISAT	Landrace	S.bicolor	bicolor	GC	ZWE	SAfrica	9a9b_G	0
IS29994	ICRISAT	Landrace	S.bicolor	bicolor	GC	ZWE	SAfrica	10_K	0
IS29996	ICRISAT	Landrace	S.bicolor	bicolor	GC	ZWE	SAfrica	10_K	0
IS29998	ICRISAT	Landrace	S.bicolor	bicolor	GC	ZWE	SAfrica	10_K	0
IS29999	ICRISAT	Landrace	S.bicolor	bicolor	GC	ZWE	SAfrica	10_K	0
IS30010	ICRISAT	Landrace	S.bicolor	bicolor	GC	ZWE	SAfrica	10_K	0
IS30017	ICRISAT	Landrace	S.bicolor	bicolor	GC	ZWE	SAfrica	9a9b_G	0
IS30059	ICRISAT	Landrace	S.bicolor	bicolor	GC	ZWE	SAfrica	10_K	0
IS30110	ICRISAT	Landrace	S.bicolor	bicolor	GC	ZWE	SAfrica	NotAss	0
IS30164	ICRISAT	Landrace	S.bicolor	bicolor	GC	ZWE	SAfrica	9a9b_G	0
IS30177	ICRISAT	Landrace	S.bicolor	bicolor	GC	ZWE	SAfrica	NotAss	0
IS30188	ICRISAT	Landrace	S.bicolor	bicolor	GC	ZWE	SAfrica	7_C	0
IS30205	ICRISAT	Landrace	S.bicolor	bicolor	GC	ZWE	SAfrica	NotAss	1
IS30207	ICRISAT	Landrace	S.bicolor	bicolor	GC	ZWE	SAfrica	NotAss	1
IS30209	ICRISAT	Landrace	S.bicolor	bicolor	GC	ZWE	SAfrica	NotAss	0
IS30244	ICRISAT	Landrace	S.bicolor	bicolor	GC	ZWE	SAfrica	NotAss	0
IS30253	ICRISAT	Landrace	S.bicolor	bicolor	GC	ZWE	SAfrica	9a9b_G	0
IS30255	ICRISAT	Landrace	S.bicolor	bicolor	GC	ZWE	SAfrica	NotAss	0
IS30258	ICRISAT	Landrace	S.bicolor	bicolor	GC	ZWE	SAfrica	NotAss	0
IS30265	ICRISAT	Landrace	S.bicolor	bicolor	GC	ZWE	SAfrica	10_K	0
IS30276	ICRISAT	Landrace	S.bicolor	bicolor	GC	ZWE	SAfrica	NotAss	0
IS30469	ICRISAT	Landrace	S.bicolor	bicolor	GC	ETH	EAfrica	NotAss	0
IS30489	ICRISAT	Landrace	S.bicolor	bicolor	GC	KOR	EAsia	NotAss	0
IS30492	ICRISAT	Landrace	S.bicolor	bicolor	GC	KOR	EAsia	1_D-CB	1
IS30493	ICRISAT	Landrace	S.bicolor	bicolor	GC	KOR	EAsia	1_D-CB	0
IS30511	ICRISAT	Landrace	S.bicolor	bicolor	GC	KOR	EAsia	1_D-CB	0
IS30517	ICRISAT	Landrace	S.bicolor	bicolor	GC	KOR	EAsia	1_D-CB	0
IS30532	ICRISAT	Landrace	S.bicolor	bicolor	GC	KOR	EAsia	1_D-CB	0
IS30559	ICRISAT	Landrace	S.bicolor	bicolor	GC	KOR	EAsia	1_D-CB	0
IS30572	ICRISAT	Landrace	S.bicolor	bicolor	GC	CMR	CAfrica	NotAss	0
IS30635	ICRISAT	Landrace	S.bicolor	bicolor	GC	CMR	CAfrica	7_C	0
IS30747	ICRISAT	Landrace	S.bicolor	bicolor	GC	CMR	CAfrica	NotAss	0
IS30870	ICRISAT	Landrace	S.bicolor	bicolor	GC	AUS	AUS	NotAss	0
IS30878	ICRISAT	Landrace	S.bicolor	bicolor	GC	AUS	AUS	NotAss	0
IS30898	ICRISAT	Landrace	S.bicolor	bicolor	GC	UGA	EAfrica	7_C	1
IS30986	ICRISAT	Landrace	S.bicolor	bicolor	GC	UGA	EAfrica	NotAss	0
IS31089	ICRISAT	Landrace	S.bicolor	bicolor	GC	UGA	EAfrica	NotAss	0
IS31094	ICRISAT	Landrace	S.bicolor	bicolor	GC	UGA	EAfrica	NotAss	0
IS31123	ICRISAT	Landrace	S.bicolor	bicolor	GC	UGA	EAfrica	NotAss	1
IS31147	ICRISAT	Landrace	S.bicolor	bicolor	GC	UGA	EAfrica	NotAss	0
IS31158	ICRISAT	Landrace	S.bicolor	bicolor	GC	UGA	EAfrica	NotAss	0
IS31172	ICRISAT	Landrace	S.bicolor	bicolor	GC	UGA	EAfrica	NotAss	0
IS31175	ICRISAT	Landrace	S.bicolor	bicolor	GC	UGA	EAfrica	NotAss	0
IS31176	ICRISAT	Landrace	S.bicolor	bicolor	GC	UGA	EAfrica	NotAss	0
IS31186	ICRISAT	Landrace	S.bicolor	bicolor	GC	UGA	EAfrica	NotAss	0
IS31195	ICRISAT	Landrace	S.bicolor	bicolor	GC	UGA	EAfrica	NotAss	1
IS31221	ICRISAT	Landrace	S.bicolor	bicolor	GC	UGA	EAfrica	NotAss	0
IS31485	ICRISAT	Landrace	S.bicolor	bicolor	GC	UGA	EAfrica	NotAss	0
IS33028	ICRISAT	Landrace	S.bicolor	bicolor	GC	TZN	EAfrica	NotAss	0
IS33892	ICRISAT	Advanced_cultivar	S.bicolor	bicolor	GC	IND	IND	7_C	0
IS36567	ICRISAT	Breeding_material	S.bicolor	bicolor	GC	IND	IND	NotAss	0
IS36572	ICRISAT	Landrace	S.bicolor	bicolor	GC	USA	NAmerica	NotAss	0
IS36574	ICRISAT	Landrace	S.bicolor	bicolor	GC	USA	NAmerica	NotAss	0
IS36643	ICRISAT	Breeding_material	S.bicolor	bicolor	GC	IND	0	10_K	0
IS36649	ICRISAT	Breeding_material	S.bicolor	bicolor	GC	IND	0	NotAss	0
IS29282	ICRISAT	Landrace	S.bicolor	bicolor	GD	SWZ	SAfrica	NotAss	0
IS29283	ICRISAT	Landrace	S.bicolor	bicolor	GD	SWZ	SAfrica	NotAss	0
IS29733	ICRISAT	Landrace	S.bicolor	bicolor	GD	ZWE	SAfrica	NotAss	0
IS29244	ICRISAT	Landrace	S.bicolor	bicolor	GK	SWZ	SAfrica	10_K	0
IS29304	ICRISAT	Landrace	S.bicolor	bicolor	GK	SWZ	SAfrica	10_K	0
IS29398	ICRISAT	Landrace	S.bicolor	bicolor	GK	LSO	SAfrica	10_K	0
IS29424	ICRISAT	Landrace	S.bicolor	bicolor	GK	LSO	SAfrica	10_K	0
IS29459	ICRISAT	Landrace	S.bicolor	bicolor	GK	LSO	SAfrica	10_K	0
IS29687	ICRISAT	Landrace	S.bicolor	bicolor	GK	ZWE	SAfrica	10_K	0
IS29693	ICRISAT	Landrace	S.bicolor	bicolor	GK	ZWE	SAfrica	10_K	0
IS29724	ICRISAT	Landrace	S.bicolor	bicolor	GK	ZWE	SAfrica	NotAss	0
IS29748	ICRISAT	Landrace	S.bicolor	bicolor	GK	ZWE	SAfrica	10_K	0
IS22244	ICRISAT	Landrace	S.bicolor	bicolor	K	BWA	SAfrica	10_K	0
IS29264	ICRISAT	Landrace	S.bicolor	bicolor	K	SWZ	SAfrica	10_K	0
IS29268	ICRISAT	Landrace	S.bicolor	bicolor	K	SWZ	SAfrica	10_K	0
IS29272	ICRISAT	Landrace	S.bicolor	bicolor	K	SWZ	SAfrica	10_K	0
IS29277	ICRISAT	Landrace	S.bicolor	bicolor	K	SWZ	SAfrica	10_K	0
IS29278	ICRISAT	Landrace	S.bicolor	bicolor	K	SWZ	SAfrica	10_K	0
IS29309	ICRISAT	Landrace	S.bicolor	bicolor	K	SWZ	SAfrica	10_K	0
IS29322	ICRISAT	Landrace	S.bicolor	bicolor	K	SWZ	SAfrica	10_K	0
IS29325	ICRISAT	Landrace	S.bicolor	bicolor	K	SWZ	SAfrica	10_K	0
IS29330	ICRISAT	Landrace	S.bicolor	bicolor	K	SWZ	SAfrica	10_K	0
IS29353	ICRISAT	Landrace	S.bicolor	bicolor	K	SWZ	SAfrica	10_K	0
IS29355	ICRISAT	Landrace	S.bicolor	bicolor	K	SWZ	SAfrica	10_K	0
IS29358	ICRISAT	Landrace	S.bicolor	bicolor	K	LSO	SAfrica	10_K	0
IS29367	ICRISAT	Landrace	S.bicolor	bicolor	K	LSO	SAfrica	10_K	0
IS29369	ICRISAT	Landrace	S.bicolor	bicolor	K	LSO	SAfrica	10_K	0
IS29373	ICRISAT	Landrace	S.bicolor	bicolor	K	LSO	SAfrica	10_K	0
IS29380	ICRISAT	Landrace	S.bicolor	bicolor	K	LSO	SAfrica	10_K	0
IS29392	ICRISAT	Landrace	S.bicolor	bicolor	K	LSO	SAfrica	10_K	0
IS29396	ICRISAT	Landrace	S.bicolor	bicolor	K	LSO	SAfrica	10_K	0
IS29401	ICRISAT	Landrace	S.bicolor	bicolor	K	LSO	SAfrica	10_K	0
IS29414	ICRISAT	Landrace	S.bicolor	bicolor	K	LSO	SAfrica	10_K	0
IS29415	ICRISAT	Landrace	S.bicolor	bicolor	K	LSO	SAfrica	10_K	0
IS29436	ICRISAT	Landrace	S.bicolor	bicolor	K	LSO	SAfrica	10_K	0
IS29470	ICRISAT	Landrace	S.bicolor	bicolor	K	LSO	SAfrica	10_K	0
IS29472	ICRISAT	Landrace	S.bicolor	bicolor	K	LSO	SAfrica	10_K	1
IS29476	ICRISAT	Landrace	S.bicolor	bicolor	K	LSO	SAfrica	10_K	0
IS29481	ICRISAT	Landrace	S.bicolor	bicolor	K	LSO	SAfrica	NotAss	0
IS29503	ICRISAT	Landrace	S.bicolor	bicolor	K	LSO	SAfrica	10_K	0
IS29505	ICRISAT	Landrace	S.bicolor	bicolor	K	LSO	SAfrica	10_K	0
IS29506	ICRISAT	Landrace	S.bicolor	bicolor	K	LSO	SAfrica	10_K	0
IS29509	ICRISAT	Landrace	S.bicolor	bicolor	K	LSO	SAfrica	10_K	0
IS29520	ICRISAT	Landrace	S.bicolor	bicolor	K	LSO	SAfrica	10_K	0
IS29521	ICRISAT	Landrace	S.bicolor	bicolor	K	LSO	SAfrica	10_K	0
IS29529	ICRISAT	Landrace	S.bicolor	bicolor	K	LSO	SAfrica	10_K	0
IS21360	ICRISAT	wild	S.bicolor	verticilliflorum	arundinaceum	KEN	EAfrica	NotAss	0
IS29531	ICRISAT	Landrace	S.bicolor	bicolor	K	LSO	SAfrica	10_K	0
IS29542	ICRISAT	Landrace	S.bicolor	bicolor	K	LSO	SAfrica	10_K	0
IS29545	ICRISAT	Landrace	S.bicolor	bicolor	K	LSO	SAfrica	10_K	0
IS29550	ICRISAT	Landrace	S.bicolor	bicolor	K	LSO	SAfrica	10_K	0
IS29571	ICRISAT	Landrace	S.bicolor	bicolor	K	LSO	SAfrica	10_K	0
IS29579	ICRISAT	Landrace	S.bicolor	bicolor	K	LSO	SAfrica	10_K	0
IS29582	ICRISAT	Landrace	S.bicolor	bicolor	K	LSO	SAfrica	10_K	0
IS29600	ICRISAT	Landrace	S.bicolor	bicolor	K	LSO	SAfrica	10_K	0
IS29610	ICRISAT	Landrace	S.bicolor	bicolor	K	ZAF	SAfrica	10_K	0
IS29612	ICRISAT	Landrace	S.bicolor	bicolor	K	ZAF	SAfrica	10_K	0
IS29615	ICRISAT	Landrace	S.bicolor	bicolor	K	ZAF	SAfrica	10_K	0
IS29621	ICRISAT	Landrace	S.bicolor	bicolor	K	ZAF	SAfrica	10_K	0
IS29622	ICRISAT	Landrace	S.bicolor	bicolor	K	ZAF	SAfrica	10_K	0
IS29626	ICRISAT	Landrace	S.bicolor	bicolor	K	ZAF	SAfrica	10_K	0
IS29629	ICRISAT	Landrace	S.bicolor	bicolor	K	ZAF	SAfrica	10_K	0
IS29654	ICRISAT	Landrace	S.bicolor	bicolor	K	CHN	EAsia	1_D-CB	0
IS29689	ICRISAT	Landrace	S.bicolor	bicolor	K	ZWE	SAfrica	10_K	0
IS29741	ICRISAT	Landrace	S.bicolor	bicolor	K	ZWE	SAfrica	10_K	0
IS29877	ICRISAT	Landrace	S.bicolor	bicolor	K	ZWE	SAfrica	10_K	0
IS29921	ICRISAT	Landrace	S.bicolor	bicolor	K	ZWE	SAfrica	10_K	0
IS29966	ICRISAT	Landrace	S.bicolor	bicolor	K	ZWE	SAfrica	10_K	1
IS30003	ICRISAT	Landrace	S.bicolor	bicolor	K	ZWE	SAfrica	10_K	0
IS30063	ICRISAT	Landrace	S.bicolor	bicolor	K	ZWE	SAfrica	10_K	0
IS30092	ICRISAT	Landrace	S.bicolor	bicolor	K	ZWE	SAfrica	10_K	0
IS30117	ICRISAT	Landrace	S.bicolor	bicolor	K	ZWE	SAfrica	10_K	0
IS30231	ICRISAT	Landrace	S.bicolor	bicolor	K	ZWE	SAfrica	10_K	0
IS33096	ICRISAT	Landrace	S.bicolor	bicolor	K	BWA	SAfrica	7_C	0
IS33098	ICRISAT	Landrace	S.bicolor	bicolor	K	BWA	SAfrica	10_K	0
IS36632	ICRISAT	Breeding_material	S.bicolor	bicolor	K	IND	0	NotAss	0
IS36640	ICRISAT	Breeding_material	S.bicolor	bicolor	K	IND	0	NotAss	0
IS36645	ICRISAT	Breeding_material	S.bicolor	bicolor	K	IND	0	10_K	0
IS36652	ICRISAT	Breeding_material	S.bicolor	bicolor	K	IND	0	10_K	0
IS36655	ICRISAT	Breeding_material	S.bicolor	bicolor	K	IND	0	10_K	0
IS29563	ICRISAT	Landrace	S.bicolor	bicolor	KB	LSO	SAfrica	10_K	0
IS36630	ICRISAT	Breeding_material	S.bicolor	bicolor	KB	IND	0	10_K	0
IS20712	ICRISAT	Landrace	S.bicolor	bicolor	KC	USA	NAmerica	10_K	0
IS29241	ICRISAT	Landrace	S.bicolor	bicolor	KC	SWZ	SAfrica	10_K	0
IS29299	ICRISAT	Landrace	S.bicolor	bicolor	KC	SWZ	SAfrica	10_K	0
IS29313	ICRISAT	Landrace	S.bicolor	bicolor	KC	SWZ	SAfrica	10_K	0
IS29346	ICRISAT	Landrace	S.bicolor	bicolor	KC	SWZ	SAfrica	8_C-D	0
IS29381	ICRISAT	Landrace	S.bicolor	bicolor	KC	LSO	SAfrica	10_K	0
IS29387	ICRISAT	Landrace	S.bicolor	bicolor	KC	LSO	SAfrica	10_K	0
IS29394	ICRISAT	Landrace	S.bicolor	bicolor	KC	LSO	SAfrica	10_K	0
IS29441	ICRISAT	Landrace	S.bicolor	bicolor	KC	LSO	SAfrica	10_K	0
IS29447	ICRISAT	Landrace	S.bicolor	bicolor	KC	LSO	SAfrica	10_K	0
IS29448	ICRISAT	Landrace	S.bicolor	bicolor	KC	LSO	SAfrica	10_K	0
IS29454	ICRISAT	Landrace	S.bicolor	bicolor	KC	LSO	SAfrica	10_K	0
IS29462	ICRISAT	Landrace	S.bicolor	bicolor	KC	LSO	SAfrica	10_K	0
IS29485	ICRISAT	Landrace	S.bicolor	bicolor	KC	LSO	SAfrica	10_K	0
IS29488	ICRISAT	Landrace	S.bicolor	bicolor	KC	LSO	SAfrica	10_K	0
IS29504	ICRISAT	Landrace	S.bicolor	bicolor	KC	LSO	SAfrica	10_K	0
IS29514	ICRISAT	Landrace	S.bicolor	bicolor	KC	LSO	SAfrica	10_K	0
IS29519	ICRISAT	Landrace	S.bicolor	bicolor	KC	LSO	SAfrica	10_K	0
IS24487	ICRISAT	Landrace	S.bicolor	bicolor	K	ZAF	SAfrica	10_K	0
IS29524	ICRISAT	Landrace	S.bicolor	bicolor	KC	LSO	SAfrica	10_K	0
IS29534	ICRISAT	Landrace	S.bicolor	bicolor	KC	LSO	SAfrica	10_K	0
IS29561	ICRISAT	Landrace	S.bicolor	bicolor	KC	LSO	SAfrica	10_K	0
IS29568	ICRISAT	Landrace	S.bicolor	bicolor	KC	LSO	SAfrica	10_K	0
IS29574	ICRISAT	Landrace	S.bicolor	bicolor	KC	LSO	SAfrica	10_K	0
IS29578	ICRISAT	Landrace	S.bicolor	bicolor	KC	LSO	SAfrica	10_K	0
IS29595	ICRISAT	Landrace	S.bicolor	bicolor	KC	LSO	SAfrica	10_K	0
IS29599	ICRISAT	Landrace	S.bicolor	bicolor	KC	LSO	SAfrica	10_K	0
IS29631	ICRISAT	Landrace	S.bicolor	bicolor	KC	ZAF	SAfrica	10_K	0
IS29926	ICRISAT	Landrace	S.bicolor	bicolor	KC	ZWE	SAfrica	10_K	0
IS30002	ICRISAT	Landrace	S.bicolor	bicolor	KC	ZWE	SAfrica	10_K	0
IS30005	ICRISAT	Landrace	S.bicolor	bicolor	KC	ZWE	SAfrica	10_K	0
IS30056	ICRISAT	Landrace	S.bicolor	bicolor	KC	ZWE	SAfrica	10_K	0
IS30080	ICRISAT	Landrace	S.bicolor	bicolor	KC	ZWE	SAfrica	10_K	0
IS36642	ICRISAT	Breeding_material	S.bicolor	bicolor	KC	IND	0	10_K	0
IS29289	ICRISAT	Landrace	S.bicolor	bicolor	KD	SWZ	SAfrica	8_C-D	0
IS29295	ICRISAT	Landrace	S.bicolor	bicolor	KD	SWZ	SAfrica	10_K	0
IS29311	ICRISAT	Landrace	S.bicolor	bicolor	KD	SWZ	SAfrica	10_K	0
IS29371	ICRISAT	Landrace	S.bicolor	bicolor	KD	LSO	SAfrica	10_K	0
IS29714	ICRISAT	Landrace	S.bicolor	bicolor	KD	ZWE	SAfrica	NotAss	0
IS29739	ICRISAT	Landrace	S.bicolor	bicolor	KD	ZWE	SAfrica	10_K	0
IS36650	ICRISAT	Breeding_material	S.bicolor	bicolor	KD	IND	0	NotAss	0
IS41721	ICRISAT	Advanced_cultivar	S.bicolor	bicolor	unknown	IND	0	NotAss	0
IS41722	ICRISAT	Advanced_cultivar	S.bicolor	bicolor	unknown	IND	0	NotAss	0
IS41723	ICRISAT	Advanced_cultivar	S.bicolor	bicolor	unknown	IND	0	NotAss	0
IS41724	ICRISAT	Advanced_cultivar	S.bicolor	bicolor	unknown	IND	0	NotAss	1
IS41725	ICRISAT	Advanced_cultivar	S.bicolor	bicolor	unknown	IND	0	NotAss	0
IS41726	ICRISAT	Advanced_cultivar	S.bicolor	bicolor	unknown	IND	0	NotAss	0
IS41727	ICRISAT	Advanced_cultivar	S.bicolor	bicolor	unknown	IND	0	NotAss	0
IS41728	ICRISAT	Advanced_cultivar	S.bicolor	bicolor	unknown	IND	0	NotAss	0
IS27587	ICRISAT	wild	S.bicolor	verticilliflorum	aethiopicuum	CMR	CAfrica	NotAss	1
IS18909	ICRISAT	wild	S.bicolor	verticilliflorum	aethiopicuum	TCD	CAfrica	NotAss	0
IS14564	ICRISAT	wild	S.bicolor	verticilliflorum	aethiopicuum	SDN	EAfrica	NotAss	0
IS18826	ICRISAT	wild	S.bicolor	verticilliflorum	arundinaceum	CIV	WAfrica	NotAss	0
IS18833	ICRISAT	wild	S.bicolor	verticilliflorum	arundinaceum	MWI	SAfrica	NotAss	0
IS18878	ICRISAT	wild	S.bicolor	verticilliflorum	arundinaceum	NGA	WAfrica	NotAss	0
IS18832	ICRISAT	wild	S.bicolor	verticilliflorum	arundinaceum	SDN	EAfrica	NotAss	0
IS18879	ICRISAT	wild	S.bicolor	verticilliflorum	arundinaceum	USA	NAmerica	NotAss	1
IS14231	ICRISAT	wild	S.bicolor	drummondii	drummondii	AGO	SAfrica	NotAss	0
IS21854	ICRISAT	wild	S.bicolor	drummondii	drummondii	BFA	WAfrica	NotAss	1
IS31554	ICRISAT	wild	S.bicolor	drummondii	drummondii	BDI	CAfrica	NotAss	0
IS11490	ICRISAT	wild	S.bicolor	drummondii	drummondii	ETH	EAfrica	NotAss	0
IS12010	ICRISAT	wild	S.bicolor	drummondii	drummondii	ETH	EAfrica	NotAss	0
IS23633	ICRISAT	wild	S.bicolor	drummondii	drummondii	GMB	WAfrica	5b_G	0
IS27791	ICRISAT	Landrace	S.bicolor	0	DB	DEU	Europe	NotAss	1
IS10897	ICRISAT	wild	S.bicolor	drummondii	drummondii	IND	IND	6_G	1
IS21126	ICRISAT	wild	S.bicolor	drummondii	drummondii	KEN	EAfrica	NotAss	1
IS21202	ICRISAT	wild	S.bicolor	drummondii	drummondii	KEN	EAfrica	NotAss	0
IS29388	ICRISAT	wild	S.bicolor	drummondii	drummondii	LSO	SAfrica	NotAss	0
IS21401	ICRISAT	wild	S.bicolor	drummondii	drummondii	MWI	SAfrica	NotAss	1
IS21687	ICRISAT	wild	S.bicolor	drummondii	drummondii	NAM	SAfrica	NotAss	0
IS21691	ICRISAT	wild	S.bicolor	drummondii	drummondii	NER	WAfrica	NotAss	1
IS18836	ICRISAT	wild	S.bicolor	drummondii	drummondii	NGA	WAfrica	NotAss	0
IS31612	ICRISAT	wild	S.bicolor	drummondii	drummondii	RWA	CAfrica	NotAss	0
IS21723	ICRISAT	wild	S.bicolor	drummondii	drummondii	SEN	WAfrica	NotAss	0
IS21847	ICRISAT	wild	S.bicolor	drummondii	drummondii	SLE	WAfrica	NotAss	0
IS14450	ICRISAT	wild	S.bicolor	drummondii	drummondii	SDN	EAfrica	NotAss	0
IS14478	ICRISAT	wild	S.bicolor	drummondii	drummondii	SDN	EAfrica	NotAss	1
IS23118	ICRISAT	wild	S.bicolor	drummondii	drummondii	TZN	EAfrica	9a9b_G	0
IS14524	ICRISAT	wild	S.bicolor	drummondii	drummondii	UGA	EAfrica	NotAss	0
IS28170	ICRISAT	wild	S.bicolor	drummondii	drummondii	YEM	MidE	4_D-DB-B	0
IS31674	ICRISAT	wild	S.bicolor	drummondii	drummondii	COG	CAfrica	NotAss	0
IS27149	ICRISAT	wild	S.bicolor	drummondii	drummondii	ZWE	SAfrica	9a9b_G	0
IS18933	ICRISAT	wild	S.propinquum	0	propinquum	PHL	EAsia	NotAss	0
IS14232	ICRISAT	wild	S.bicolor	verticilliflorum	verticilliflorum	AGO	SAfrica	NotAss	0
IS31533	ICRISAT	wild	S.bicolor	verticilliflorum	verticilliflorum	BDI	CAfrica	NotAss	1
IS18800	ICRISAT	wild	S.bicolor	verticilliflorum	verticilliflorum	ZAF	SAfrica	NotAss	1
IS30908	ICRISAT	wild	S.bicolor	verticilliflorum	verticilliflorum	UGA	EAfrica	NotAss	0
IS18868	ICRISAT	wild	S.bicolor	verticilliflorum	verticilliflorum	USA	NAmerica	NotAss	1
IS18812	ICRISAT	wild	S.bicolor	verticilliflorum	virgatum	EGY	MedB	NotAss	0
IS14259	ICRISAT	wild	S.bicolor	verticilliflorum	verticilliflorum	AGO	SAfrica	NotAss	1
IS14216	ICRISAT	wild	S.bicolor	verticilliflorum	arundinaceum	AGO	SAfrica	NotAss	1
IS14300	ICRISAT	wild	S.bicolor	verticilliflorum	arundinaceum	ZAF	SAfrica	NotAss	0
IS14303	ICRISAT	wild	S.bicolor	drummondii	drummondii	ZAF	SAfrica	NotAss	0
IS14312	ICRISAT	wild	S.bicolor	verticilliflorum	verticilliflorum	ZAF	SAfrica	NotAss	0
IS14315	ICRISAT	wild	S.bicolor	verticilliflorum	arundinaceum	SWZ	SAfrica	NotAss	0
IS14406	ICRISAT	wild	S.bicolor	verticilliflorum	verticilliflorum	MWI	SAfrica	NotAss	0
IS14467	ICRISAT	wild	S.bicolor	verticilliflorum	arundinaceum	LSO	SAfrica	NotAss	0
IS14502	ICRISAT	Landrace	S.bicolor	0	C	UGA	EAfrica	NotAss	0
IS14571	ICRISAT	wild	S.bicolor	verticilliflorum	verticilliflorum	KEN	EAfrica	NotAss	1
IS14632	ICRISAT	wild	S.bicolor	verticilliflorum	verticilliflorum	ETH	EAfrica	NotAss	0
IS18804	ICRISAT	wild	S.bicolor	verticilliflorum	virgatum	USA	NAmerica	NotAss	0
IS18817	ICRISAT	wild	S.bicolor	verticilliflorum	virgatum	SDN	EAfrica	NotAss	0
IS18818	ICRISAT	wild	S.bicolor	verticilliflorum	aethiopicuum	USA	NAmerica	NotAss	0
IS18821	ICRISAT	wild	S.bicolor	verticilliflorum	aethiopicuum	EGY	MedB	NotAss	1
IS18829	ICRISAT	wild	S.bicolor	verticilliflorum	arundinaceum	TZN	EAfrica	NotAss	1
IS18835	ICRISAT	wild	S.bicolor	drummondii	drummondii	USA	NAmerica	NotAss	1
IS18842	ICRISAT	unknown	S.bicolor	bicolor	unknown	USA	NAmerica	NotAss	0
IS18863	ICRISAT	wild	S.bicolor	verticilliflorum	verticilliflorum	TCD	CAfrica	NotAss	0
IS18866	ICRISAT	wild	S.bicolor	verticilliflorum	verticilliflorum	SDN	EAfrica	NotAss	0
IS18876	ICRISAT	wild	S.bicolor	verticilliflorum	arundinaceum	BEN	WAfrica	NotAss	1
IS18883	ICRISAT	wild	S.bicolor	verticilliflorum	arundinaceum	GHA	WAfrica	NotAss	0
IS22696	ICRISAT	Landrace	S.bicolor	bicolor	D	SOM	EAfrica	NotAss	0
IS26702	ICRISAT	Landrace	S.bicolor	bicolor	K	ZAF	SAfrica	10_K	0
IS30941	ICRISAT	Landrace	S.bicolor	bicolor	GC	UGA	EAfrica	NotAss	0
IS31081	ICRISAT	Landrace	S.bicolor	bicolor	GC	UGA	EAfrica	NotAss	0
IS31446	ICRISAT	Landrace	S.bicolor	bicolor	GC	UGA	EAfrica	NotAss	0
N13	ICRISAT	unknown	S.bicolor	bicolor	unknown	0	0	2_D-B	0
IRAT204	ICRISAT	Breeding_material	S.bicolor	bicolor	unknown	SEN	WAfrica	NotAss	1
296B	ICRISAT	unknown	S.bicolor	bicolor	unknown	0	0	NotAss	0
IS27761	ICRISAT	unknown	S.bicolor	bicolor	unknown	SLE	WAfrica	5b_G	0
