# Supplementary material for: Massive Sorghum Collection Genotyped with SSR Markers to Enhance Use of Global Genetic Resources
Source: PLoS One. 2013 Apr 2;8(4):e59714. doi: 10.1371/journal.pone.0059714 (PMC3614975; doi:10.1371/journal.pone.0059714)
Supplement: Table S2 — Pairwise F ST differentiations between groups as identified in Figure 4 . (TXT) [file pone.0059714.s005.txt]

	1_D-CB	2_D-B	3_D	4_D-DB-B	5a_B	5b_G	6_G	7_C	8_C-D	9a_G	9b_G	9c_C
2_D-B	0,231											
3_D	0,395	0,319										
4_D-DB-B	0,427	0,403	0,417									
5a_B	0,459	0,396	0,503	0,503								
5b_G	0,506	0,453	0,452	0,487	0,529							
6_G	0,375	0,306	0,296	0,346	0,432	0,371						
7_C	0,387	0,332	0,326	0,378	0,44	0,394	0,281					
8_C-D	0,381	0,301	0,332	0,406	0,451	0,418	0,287	0,131				
9a_G	0,413	0,35	0,471	0,458	0,531	0,511	0,344	0,331	0,408			
9b_G	0,381	0,345	0,347	0,321	0,434	0,403	0,264	0,226	0,245	0,241		
9c_C	0,379	0,341	0,363	0,386	0,511	0,416	0,289	0,216	0,253	0,342	0,168	
10_K	0,423	0,382	0,454	0,465	0,507	0,523	0,339	0,362	0,369	0,424	0,291	0,414
